# Supplementary material for: Tetra­kis(1,3,4,6,7,9-hexa­aza-1H-phen­alen-6-ium) sodium(I) penta­kis(tetra­fluorido­borate)
Source: Acta Crystallogr Sect E Struct Rep Online. 2008 Sep 24;64(Pt 10):m1318. doi: 10.1107/S1600536808030286 (PMC2959227; doi:10.1107/S1600536808030286)
Supplement: Supplementary file 1 [file e-64-m1318-sup1.cif]

##############################################################################
###                                                                        ###
###        Electronic paper (Acta Crystallographica Section E)             ###
###                                                                        ###
##############################################################################
#                                                                            #
# This CIF contains the data in a paper accepted for publication in Acta     #
# Crystallographica Section E. It conforms to the requirements of Notes      #
# for Authors for Section E, and has been peer reviewed under the auspices   #
# of the IUCr Commission on Journals.                                        #
#                                                                            #
# Full details of the Crystallographic Information File format               #
# are given in the paper "The Crystallographic Information File (CIF):       #
# a New Standard Archive File for Crystallography" by S. R. Hall, F. H.      #
# Allen and I. D. Brown [Acta Cryst. (1991), A47, 655-685].                  #
#                                                                            #
# The current version of the core CIF dictionary is obtainable from          #
# ftp://ftp.iucr.org/pub/cif_core.dic. The current version number is 2.4.    #
#                                                                            #
# Software is freely available for graphical display of the structure(s) in  #
# this CIF.  For information consult the CIF home page http://www.iucr.org/  #
# cif/home.html                                                              #
#                                                                            #
# This file may be used for bona fide research purposes within the           #
# scientific community so long as proper attribution is given to the journal # 
# article from which it was obtained.                                        #
#                                                                            #
##############################################################################
                                             
data_global
_audit_creation_method     'SHELXL-97'
_journal_date_recd_electronic     2008-09-01
_journal_date_accepted     2008-09-20
_journal_name_full     'Acta Crystallographica, Section E'
_journal_year     2008
_journal_volume     64
_journal_issue     10
_journal_page_first     m1318
_journal_page_last     m1318
_journal_paper_category     QM
_journal_coeditor_code     CI2666
_publ_contact_author_name     'YongSheng Chen'
_publ_contact_author_address
;
Key Laboratoy for Functional Polymer Materials and Center for Nanoscale
Science and Technology, Institute of Polymer Chemistry, College of
Chemistry, Nankai University
Tianjin
Weijin road No 94 ,Tianjin
China
;
_publ_contact_author_email     'jiangyuqin800520@mail.nankai.edu.cn'
_publ_contact_author_fax     '086-22-23499992'
_publ_contact_author_phone     '086-22-23500693'
_publ_section_title
;
Tetrakis(1,3,4,6,7,9-hexaaza-1H-phenalen-6-ium) sodium(I)
pentakis(tetrafluoridoborate)
;
loop_
    _publ_author_name
    _publ_author_footnote
    _publ_author_address
    'Yuqin Jiang' .
;
Key Laboratoy for Functional Polymer Materials
and Center for Nanoscale Science and Technology
Institute of Polymer Chemistry
College of Chemistry
Nankai University
Tianjin
Weijin Road No. 94, Tianjin
People's Republic of China
;
    'Yanhui Hou' .
;
Key Laboratoy for Functional Polymer Materials
and Center for Nanoscale Science and Technology
Institute of Polymer Chemistry
College of Chemistry
Nankai University
Tianjin
Weijin Road No. 94, Tianjin
People's Republic of China
;
    'Yongsheng Chen' .
;
Key Laboratoy for Functional Polymer Materials
and Center for Nanoscale Science and Technology
Institute of Polymer Chemistry
College of Chemistry
Nankai University
Tianjin
Weijin Road No. 94, Tianjin
People's Republic of China
;
data_I
_chemical_name_systematic
;
Tetrakis(1,3,4,6,7,9-hexaaza-1H-phenalen-6-ium) sodium(I)
pentakis(tetrafluoridoborate)
;
_chemical_name_common     ?
_chemical_formula_moiety     'Na +, 4(C7 H5 N6 +), 5(B F4 -)'
_chemical_formula_sum     'C28 H20 B5 F20 N24 Na'
_chemical_formula_iupac     'Na +, 4C7 H5 N6 +, 5B F4 -'
_chemical_formula_weight     1149.72
_chemical_melting_point     ?
_symmetry_cell_setting     Tetragonal
_symmetry_space_group_name_H-M     'P 4/n'
_symmetry_space_group_name_Hall     '-P 4a'
loop_
    _symmetry_equiv_pos_as_xyz
    'x, y, z'
    '-y+1/2, x, z'
    '-x+1/2, -y+1/2, z'
    'y, -x+1/2, z'
    '-x, -y, -z'
    'y-1/2, -x, -z'
    'x-1/2, y-1/2, -z'
    '-y, x-1/2, -z'
_cell_length_a     15.0665(6)
_cell_length_b     15.0665(6)
_cell_length_c     8.9322(5)
_cell_angle_alpha     90.00
_cell_angle_beta     90.00
_cell_angle_gamma     90.00
_cell_volume     2027.60(16)
_cell_formula_units_Z     2
_cell_measurement_reflns_used     4230
_cell_measurement_theta_min     1.9
_cell_measurement_theta_max     27.9
_cell_measurement_temperature     113(2)
_exptl_crystal_description     Block
_exptl_crystal_colour     colourless
_exptl_crystal_size_max     0.14
_exptl_crystal_size_mid     0.12
_exptl_crystal_size_min     0.12
_exptl_crystal_density_diffrn     1.883
_exptl_crystal_density_meas     ?
_exptl_crystal_density_method     'not measured'
_exptl_crystal_F_000     1144
_exptl_absorpt_coefficient_mu     0.196
_exptl_absorpt_correction_type     multi-scan
_exptl_absorpt_process_details     '(CrystalClear, Rigaku/MSC, 2005)'
_exptl_absorpt_correction_T_min     0.8775
_exptl_absorpt_correction_T_max     0.9769
_exptl_special_details
;
;
_diffrn_ambient_temperature     113(2)
_diffrn_radiation_type     MoK\a
_diffrn_radiation_wavelength     0.71070
_diffrn_radiation_source     'rotating anode'
_diffrn_radiation_monochromator     confocal
_diffrn_measurement_device_type     'Rigaku Saturn CCD area-detector'
_diffrn_measurement_method     '\w and \f'
_diffrn_detector_area_resol_mean     7.31
_diffrn_reflns_number     21698
_diffrn_reflns_av_R_equivalents     0.0439
_diffrn_reflns_av_sigmaI/netI     0.0210
_diffrn_reflns_theta_min     1.91
_diffrn_reflns_theta_max     27.86
_diffrn_reflns_theta_full     27.86
_diffrn_measured_fraction_theta_max     1.000
_diffrn_measured_fraction_theta_full     1.000
_diffrn_reflns_limit_h_min     -19
_diffrn_reflns_limit_h_max     19
_diffrn_reflns_limit_k_min     -19
_diffrn_reflns_limit_k_max     19
_diffrn_reflns_limit_l_min     -11
_diffrn_reflns_limit_l_max     11
_diffrn_standards_number     0
_diffrn_standards_interval_count     .
_diffrn_standards_interval_time     .
_diffrn_standards_decay_%     ?
_refine_special_details
;
Refinement of <i>F</i>^2^ against ALL reflections. The weighted <i>R</i>-factor
<i>wR</i> and goodness of fit <i>S</i> are based on <i>F</i>^2^, conventional
<i>R</i>-factors <i>R</i> are based on <i>F</i>, with <i>F</i> set to zero for
negative <i>F</i>^2^. The threshold expression of <i>F</i>^2^ >
\s(<i>F</i>^2^) is used only for calculating <i>R</i>-factors(gt) <i>etc</i>.
and is not relevant to the choice of reflections for refinement.
<i>R</i>-factors based on <i>F</i>^2^ are statistically about twice as large
as those based on <i>F</i>, and <i>R</i>- factors based on ALL data will be
even larger.
;
_reflns_number_total     2423
_reflns_number_gt     2247
_reflns_threshold_expression     I>2\s(I)
_refine_ls_structure_factor_coef     Fsqd
_refine_ls_matrix_type     full
_refine_ls_R_factor_all     0.0603
_refine_ls_R_factor_gt     0.0552
_refine_ls_wR_factor_gt     0.1476
_refine_ls_wR_factor_ref     0.1520
_refine_ls_goodness_of_fit_ref     1.191
_refine_ls_restrained_S_all     1.191
_refine_ls_number_reflns     2423
_refine_ls_number_parameters     177
_refine_ls_number_restraints     0
_refine_ls_hydrogen_treatment     constr
_refine_ls_weighting_scheme     calc
_refine_ls_weighting_details
         'calc w=1/[\s^2^(Fo^2^)+(0.0759P)^2^+1.4095P] where P=(Fo^2^+2Fc^2^)/3'
_atom_sites_solution_hydrogens     geom
_atom_sites_solution_primary     direct
_atom_sites_solution_secondary     difmap
_refine_ls_shift/su_max     0.001
_refine_ls_shift/su_mean     0.000
_refine_diff_density_max     0.740
_refine_diff_density_min     -0.794
_refine_ls_extinction_method     none
_refine_ls_extinction_coef     ?
loop_
    _atom_type_symbol
    _atom_type_description
    _atom_type_scat_dispersion_real
    _atom_type_scat_dispersion_imag
    _atom_type_scat_source
    'C' 'C' 0.0033 0.0016
                         'International Tables Vol C Tables 4.2.6.8 and 6.1.1.4'
    'H' 'H' 0.0000 0.0000
                         'International Tables Vol C Tables 4.2.6.8 and 6.1.1.4'
    'N' 'N' 0.0061 0.0033
                         'International Tables Vol C Tables 4.2.6.8 and 6.1.1.4'
    'B' 'B' 0.0013 0.0007
                         'International Tables Vol C Tables 4.2.6.8 and 6.1.1.4'
    'F' 'F' 0.0171 0.0103
                         'International Tables Vol C Tables 4.2.6.8 and 6.1.1.4'
    'Na' 'Na' 0.0362 0.0249
                         'International Tables Vol C Tables 4.2.6.8 and 6.1.1.4'
_computing_data_collection     'CrystalClear (Rigaku/MSC, 2005)'
_computing_cell_refinement     'CrystalClear (Rigaku/MSC, 2005)'
_computing_data_reduction     'CrystalClear (Rigaku/MSC, 2005)'
_computing_structure_solution     'SHELXS97 (Sheldrick, 2008)'
_computing_structure_refinement     'SHELXL97 (Sheldrick, 2008)'
_computing_molecular_graphics     'SHELXTL (Sheldrick, 2008)'
_computing_publication_material     'CrystalStructure (Rigaku/MSC, 2005)'
loop_
    _atom_site_type_symbol
    _atom_site_label
    _atom_site_fract_x
    _atom_site_fract_y
    _atom_site_fract_z
    _atom_site_U_iso_or_equiv
    _atom_site_adp_type
    _atom_site_calc_flag
    _atom_site_refinement_flags
    _atom_site_occupancy
    _atom_site_disorder_assembly
    _atom_site_disorder_group
    Na Na1 0.2500 0.2500 0.4845(2) 0.0275(4) Uani d S 1 . .
    B B1 0.42320(16) 0.33819(16) 0.5211(3) 0.0204(5) Uani d . 1 . .
    F F1 0.39625(9) 0.28695(10) 0.39963(15) 0.0293(4) Uani d . 1 . .
    F F2 0.35132(8) 0.34700(9) 0.61981(15) 0.0241(3) Uani d . 1 . .
    F F3 0.49388(9) 0.29764(9) 0.59536(16) 0.0274(3) Uani d . 1 . .
    F F4 0.44983(10) 0.42159(9) 0.47314(19) 0.0346(4) Uani d . 1 . .
    F F5 0.73061(11) 0.17735(10) 0.08990(17) 0.0371(4) Uani d . 1 . .
    B B2 0.7500 0.2500 0.0000 0.0203(9) Uani d S 1 . .
    C C1 0.43924(15) 0.86438(14) 0.7069(2) 0.0202(4) Uani d . 1 . .
    H H1 0.4317 0.9205 0.6602 0.024 Uiso calc R 1 . .
    C C2 0.50050(13) 0.78212(13) 0.8918(2) 0.0150(4) Uani d . 1 . .
    C C3 0.56501(13) 0.69463(13) 1.0679(2) 0.0164(4) Uani d . 1 . .
    H H3 0.6034 0.6886 1.1517 0.020 Uiso calc R 1 . .
    C C4 0.47115(12) 0.62292(12) 0.8956(2) 0.0126(4) Uani d . 1 . .
    C C5 0.38121(13) 0.56354(13) 0.7195(2) 0.0157(4) Uani d . 1 . .
    H H5 0.3522 0.5127 0.6798 0.019 Uiso calc R 1 . .
    C C6 0.40548(13) 0.71345(12) 0.7050(2) 0.0135(4) Uani d . 1 . .
    C C7 0.45850(12) 0.70676(12) 0.8328(2) 0.0124(4) Uani d . 1 . .
    N N1 0.48868(12) 0.86262(11) 0.82849(19) 0.0188(4) Uani d . 1 . .
    N N2 0.55508(11) 0.77454(11) 1.01274(19) 0.0166(4) Uani d . 1 . .
    N N3 0.52553(11) 0.61957(11) 1.01648(18) 0.0138(3) Uani d . 1 . .
    H H3N 0.5353 0.5686 1.0617 0.017 Uiso calc R 1 . .
    N N4 0.43264(11) 0.54996(11) 0.83918(18) 0.0146(4) Uani d . 1 . .
    N N5 0.36565(11) 0.64098(11) 0.64850(19) 0.0155(4) Uani d . 1 . .
    N N6 0.39805(12) 0.79459(11) 0.64176(19) 0.0181(4) Uani d . 1 . .
    H H6N 0.3669 0.8019 0.5594 0.022 Uiso calc R 1 . .
loop_
    _atom_site_aniso_label
    _atom_site_aniso_U_11
    _atom_site_aniso_U_22
    _atom_site_aniso_U_33
    _atom_site_aniso_U_12
    _atom_site_aniso_U_13
    _atom_site_aniso_U_23
    Na1 0.0214(6) 0.0214(6) 0.0396(11) 0.000 0.000 0.000
    B1 0.0199(11) 0.0185(11) 0.0227(12) -0.0013(9) 0.0011(9) 0.0025(9)
    F1 0.0278(7) 0.0369(8) 0.0231(7) -0.0037(6) 0.0034(5) -0.0066(6)
    F2 0.0218(7) 0.0290(7) 0.0214(7) 0.0028(5) -0.0002(5) -0.0023(5)
    F3 0.0219(7) 0.0271(7) 0.0332(8) 0.0028(5) -0.0018(5) 0.0047(6)
    F4 0.0324(8) 0.0248(7) 0.0466(9) -0.0042(6) -0.0024(7) 0.0124(6)
    F5 0.0538(10) 0.0295(8) 0.0279(8) -0.0065(7) 0.0028(7) 0.0055(6)
    B2 0.0219(14) 0.0219(14) 0.017(2) 0.000 0.000 0.000
    C1 0.0289(11) 0.0151(9) 0.0167(9) 0.0048(8) 0.0014(8) 0.0023(8)
    C2 0.0178(9) 0.0139(9) 0.0134(9) 0.0013(7) 0.0007(7) 0.0003(7)
    C3 0.0188(9) 0.0164(9) 0.0139(9) 0.0011(7) -0.0035(7) -0.0004(7)
    C4 0.0115(8) 0.0136(9) 0.0126(8) 0.0013(7) 0.0004(7) 0.0005(7)
    C5 0.0131(8) 0.0185(9) 0.0155(9) -0.0013(7) -0.0005(7) -0.0013(7)
    C6 0.0159(9) 0.0147(9) 0.0099(8) 0.0026(7) 0.0003(7) -0.0005(7)
    C7 0.0141(8) 0.0123(9) 0.0110(8) 0.0005(7) 0.0009(7) 0.0006(7)
    N1 0.0253(9) 0.0131(8) 0.0181(8) 0.0011(6) -0.0028(7) 0.0016(6)
    N2 0.0205(9) 0.0139(8) 0.0155(8) -0.0003(6) -0.0044(6) -0.0005(6)
    N3 0.0165(8) 0.0120(8) 0.0130(8) 0.0010(6) -0.0029(6) 0.0023(6)
    N4 0.0144(8) 0.0153(8) 0.0141(8) -0.0017(6) -0.0012(6) -0.0001(6)
    N5 0.0143(8) 0.0177(8) 0.0146(8) 0.0006(6) -0.0016(6) -0.0017(6)
    N6 0.0249(9) 0.0171(8) 0.0124(8) 0.0045(7) -0.0018(7) 0.0033(6)
_geom_special_details
;
All e.s.d.'s (except the e.s.d. in the dihedral angle between two l.s. planes)
are estimated using the full covariance matrix. The cell e.s.d.'s are taken
into account individually in the estimation of e.s.d.'s in distances, angles
and torsion angles; correlations between e.s.d.'s in cell parameters are only
used when they are defined by crystal symmetry. An approximate (isotropic)
treatment of cell e.s.d.'s is used for estimating e.s.d.'s involving l.s.
planes.
;
loop_
    _geom_bond_atom_site_label_1
    _geom_bond_atom_site_label_2
    _geom_bond_site_symmetry_2
    _geom_bond_distance
    _geom_bond_publ_flag
    Na1 F1 4 2.3956(15) ?
    Na1 F1 3 2.3956(15) ?
    Na1 F1 2 2.3956(15) ?
    Na1 F1 . 2.3957(15) ?
    Na1 F2 . 2.4347(17) ?
    Na1 F2 4 2.4347(17) ?
    Na1 F2 3 2.4347(17) ?
    Na1 F2 2 2.4347(17) ?
    B1 F4 . 1.387(3) ?
    B1 F1 . 1.392(3) ?
    B1 F3 . 1.395(3) ?
    B1 F2 . 1.403(3) ?
    F5 B2 . 1.3887(14) ?
    B2 F5 8_655 1.3887(14) ?
    B2 F5 6_665 1.3887(14) ?
    B2 F5 3_655 1.3887(14) ?
    C1 N1 . 1.317(3) ?
    C1 N6 . 1.353(3) ?
    C1 H1 . 0.95 ?
    C2 N1 . 1.350(3) ?
    C2 N2 . 1.363(3) ?
    C2 C7 . 1.403(3) ?
    C3 N2 . 1.310(3) ?
    C3 N3 . 1.358(3) ?
    C3 H3 . 0.95 ?
    C4 N4 . 1.341(2) ?
    C4 N3 . 1.356(2) ?
    C4 C7 . 1.395(3) ?
    C5 N4 . 1.336(3) ?
    C5 N5 . 1.349(3) ?
    C5 H5 . 0.95 ?
    C6 N5 . 1.344(3) ?
    C6 N6 . 1.351(2) ?
    C6 C7 . 1.397(3) ?
    N3 H3N . 0.88 ?
    N6 H6N . 0.88 ?
loop_
    _geom_angle_atom_site_label_1
    _geom_angle_atom_site_label_2
    _geom_angle_atom_site_label_3
    _geom_angle_site_symmetry_1
    _geom_angle_site_symmetry_3
    _geom_angle
    _geom_angle_publ_flag
    F1 Na1 F1 4 3 84.26(3) ?
    F1 Na1 F1 4 2 143.12(11) ?
    F1 Na1 F1 3 2 84.26(3) ?
    F1 Na1 F1 4 . 84.26(3) ?
    F1 Na1 F1 3 . 143.12(11) ?
    F1 Na1 F1 2 . 84.26(3) ?
    F1 Na1 F2 4 . 124.30(5) ?
    F1 Na1 F2 3 . 150.83(6) ?
    F1 Na1 F2 2 . 75.56(5) ?
    F1 Na1 F2 . . 56.00(4) ?
    F1 Na1 F2 4 4 56.00(4) ?
    F1 Na1 F2 3 4 124.30(5) ?
    F1 Na1 F2 2 4 150.83(6) ?
    F1 Na1 F2 . 4 75.56(5) ?
    F2 Na1 F2 . 4 75.73(5) ?
    F1 Na1 F2 4 3 75.56(5) ?
    F1 Na1 F2 3 3 56.00(4) ?
    F1 Na1 F2 2 3 124.30(5) ?
    F1 Na1 F2 . 3 150.84(6) ?
    F2 Na1 F2 . 3 120.46(11) ?
    F2 Na1 F2 4 3 75.73(5) ?
    F1 Na1 F2 4 2 150.84(6) ?
    F1 Na1 F2 3 2 75.56(5) ?
    F1 Na1 F2 2 2 56.00(4) ?
    F1 Na1 F2 . 2 124.29(5) ?
    F2 Na1 F2 . 2 75.73(5) ?
    F2 Na1 F2 4 2 120.46(11) ?
    F2 Na1 F2 3 2 75.73(5) ?
    F1 Na1 B1 4 . 104.13(6) ?
    F1 Na1 B1 3 . 162.64(8) ?
    F1 Na1 B1 2 . 79.99(6) ?
    F1 Na1 B1 . . 27.85(6) ?
    F2 Na1 B1 . . 28.22(6) ?
    F2 Na1 B1 4 . 72.30(6) ?
    F2 Na1 B1 3 . 140.43(9) ?
    F2 Na1 B1 2 . 101.16(7) ?
    F1 Na1 B1 4 4 27.85(6) ?
    F1 Na1 B1 3 4 104.13(6) ?
    F1 Na1 B1 2 4 162.64(8) ?
    F1 Na1 B1 . 4 79.99(6) ?
    F2 Na1 B1 . 4 101.16(7) ?
    F2 Na1 B1 4 4 28.22(6) ?
    F2 Na1 B1 3 4 72.30(6) ?
    F2 Na1 B1 2 4 140.43(9) ?
    B1 Na1 B1 . 4 89.292(14) ?
    F1 Na1 B1 4 3 79.99(6) ?
    F1 Na1 B1 3 3 27.85(6) ?
    F1 Na1 B1 2 3 104.13(6) ?
    F1 Na1 B1 . 3 162.64(8) ?
    F2 Na1 B1 . 3 140.43(9) ?
    F2 Na1 B1 4 3 101.17(7) ?
    F2 Na1 B1 3 3 28.22(6) ?
    F2 Na1 B1 2 3 72.30(6) ?
    B1 Na1 B1 . 3 167.24(13) ?
    B1 Na1 B1 4 3 89.293(14) ?
    F1 Na1 B1 4 2 162.64(8) ?
    F1 Na1 B1 3 2 79.99(6) ?
    F1 Na1 B1 2 2 27.85(6) ?
    F1 Na1 B1 . 2 104.13(6) ?
    F2 Na1 B1 . 2 72.30(6) ?
    F2 Na1 B1 4 2 140.43(9) ?
    F2 Na1 B1 3 2 101.17(7) ?
    F2 Na1 B1 2 2 28.22(6) ?
    B1 Na1 B1 . 2 89.293(14) ?
    B1 Na1 B1 4 2 167.24(13) ?
    B1 Na1 B1 3 2 89.292(14) ?
    F4 B1 F1 . . 110.24(19) ?
    F4 B1 F3 . . 108.83(18) ?
    F1 B1 F3 . . 110.49(19) ?
    F4 B1 F2 . . 109.39(19) ?
    F1 B1 F2 . . 108.49(18) ?
    F3 B1 F2 . . 109.39(18) ?
    F4 B1 Na1 . . 129.09(15) ?
    F1 B1 Na1 . . 53.49(10) ?
    F3 B1 Na1 . . 122.09(14) ?
    F2 B1 Na1 . . 55.16(10) ?
    B1 F1 Na1 . . 98.66(13) ?
    B1 F2 Na1 . . 96.62(12) ?
    F5 B2 F5 . 8_655 109.54(6) ?
    F5 B2 F5 . 6_665 109.54(6) ?
    F5 B2 F5 8_655 6_665 109.34(13) ?
    F5 B2 F5 . 3_655 109.34(13) ?
    F5 B2 F5 8_655 3_655 109.54(6) ?
    F5 B2 F5 6_665 3_655 109.54(6) ?
    N1 C1 N6 . . 126.77(19) ?
    N1 C1 H1 . . 116.6 ?
    N6 C1 H1 . . 116.6 ?
    N1 C2 N2 . . 119.14(18) ?
    N1 C2 C7 . . 120.70(18) ?
    N2 C2 C7 . . 120.15(18) ?
    N2 C3 N3 . . 126.03(18) ?
    N2 C3 H3 . . 117.0 ?
    N3 C3 H3 . . 117.0 ?
    N4 C4 N3 . . 122.01(17) ?
    N4 C4 C7 . . 122.11(17) ?
    N3 C4 C7 . . 115.87(17) ?
    N4 C5 N5 . . 127.57(18) ?
    N4 C5 H5 . . 116.2 ?
    N5 C5 H5 . . 116.2 ?
    N5 C6 N6 . . 122.77(18) ?
    N5 C6 C7 . . 120.22(17) ?
    N6 C6 C7 . . 117.00(17) ?
    C4 C7 C6 . . 118.18(17) ?
    C4 C7 C2 . . 121.34(18) ?
    C6 C7 C2 . . 120.43(17) ?
    C1 N1 C2 . . 115.98(18) ?
    C3 N2 C2 . . 116.39(17) ?
    C4 N3 C3 . . 120.21(16) ?
    C4 N3 H3N . . 119.9 ?
    C3 N3 H3N . . 119.9 ?
    C5 N4 C4 . . 115.22(17) ?
    C6 N5 C5 . . 116.66(17) ?
    C6 N6 C1 . . 119.05(18) ?
    C6 N6 H6N . . 120.5 ?
    C1 N6 H6N . . 120.5 ?
loop_
    _geom_torsion_atom_site_label_1
    _geom_torsion_atom_site_label_2
    _geom_torsion_atom_site_label_3
    _geom_torsion_atom_site_label_4
    _geom_torsion_site_symmetry_1
    _geom_torsion_site_symmetry_2
    _geom_torsion_site_symmetry_3
    _geom_torsion_site_symmetry_4
    _geom_torsion
    _geom_torsion_publ_flag
    F1 Na1 B1 F4 4 . . . 133.1(2) ?
    F1 Na1 B1 F4 3 . . . 15.7(4) ?
    F1 Na1 B1 F4 2 . . . -9.4(2) ?
    F1 Na1 B1 F4 . . . . 87.3(2) ?
    F2 Na1 B1 F4 . . . . -87.5(2) ?
    F2 Na1 B1 F4 4 . . . 179.8(2) ?
    F2 Na1 B1 F4 3 . . . -142.58(17) ?
    F2 Na1 B1 F4 2 . . . -61.5(2) ?
    B1 Na1 B1 F4 4 . . . 156.90(17) ?
    B1 Na1 B1 F4 3 . . . -119.4(2) ?
    B1 Na1 B1 F4 2 . . . -35.8(2) ?
    F1 Na1 B1 F1 4 . . . 45.78(13) ?
    F1 Na1 B1 F1 3 . . . -71.6(4) ?
    F1 Na1 B1 F1 2 . . . -96.70(14) ?
    F2 Na1 B1 F1 . . . . -174.8(2) ?
    F2 Na1 B1 F1 4 . . . 92.50(13) ?
    F2 Na1 B1 F1 3 . . . 130.10(12) ?
    F2 Na1 B1 F1 2 . . . -148.85(13) ?
    B1 Na1 B1 F1 4 . . . 69.58(15) ?
    B1 Na1 B1 F1 3 . . . 153.24(12) ?
    B1 Na1 B1 F1 2 . . . -123.10(13) ?
    F1 Na1 B1 F3 4 . . . -47.1(2) ?
    F1 Na1 B1 F3 3 . . . -164.5(2) ?
    F1 Na1 B1 F3 2 . . . 170.43(18) ?
    F1 Na1 B1 F3 . . . . -92.9(2) ?
    F2 Na1 B1 F3 . . . . 92.3(2) ?
    F2 Na1 B1 F3 4 . . . -0.36(17) ?
    F2 Na1 B1 F3 3 . . . 37.2(2) ?
    F2 Na1 B1 F3 2 . . . 118.28(17) ?
    B1 Na1 B1 F3 4 . . . -23.3(2) ?
    B1 Na1 B1 F3 3 . . . 60.38(17) ?
    B1 Na1 B1 F3 2 . . . 144.04(13) ?
    F1 Na1 B1 F2 4 . . . -139.43(13) ?
    F1 Na1 B1 F2 3 . . . 103.2(3) ?
    F1 Na1 B1 F2 2 . . . 78.08(12) ?
    F1 Na1 B1 F2 . . . . 174.8(2) ?
    F2 Na1 B1 F2 4 . . . -92.71(14) ?
    F2 Na1 B1 F2 3 . . . -55.11(18) ?
    F2 Na1 B1 F2 2 . . . 25.93(12) ?
    B1 Na1 B1 F2 4 . . . -115.63(11) ?
    B1 Na1 B1 F2 3 . . . -31.97(11) ?
    B1 Na1 B1 F2 2 . . . 51.69(14) ?
    F4 B1 F1 Na1 . . . . -124.27(16) ?
    F3 B1 F1 Na1 . . . . 115.40(16) ?
    F2 B1 F1 Na1 . . . . -4.51(18) ?
    F1 Na1 F1 B1 4 . . . -135.69(13) ?
    F1 Na1 F1 B1 3 . . . 151.86(13) ?
    F1 Na1 F1 B1 2 . . . 79.41(15) ?
    F2 Na1 F1 B1 . . . . 2.97(12) ?
    F2 Na1 F1 B1 4 . . . -79.36(13) ?
    F2 Na1 F1 B1 3 . . . -89.7(2) ?
    F2 Na1 F1 B1 2 . . . 37.90(16) ?
    B1 Na1 F1 B1 4 . . . -107.90(14) ?
    B1 Na1 F1 B1 3 . . . -160.5(3) ?
    B1 Na1 F1 B1 2 . . . 59.75(12) ?
    F4 B1 F2 Na1 . . . . 124.71(16) ?
    F1 B1 F2 Na1 . . . . 4.42(17) ?
    F3 B1 F2 Na1 . . . . -116.18(16) ?
    F1 Na1 F2 B1 4 . . . 49.76(16) ?
    F1 Na1 F2 B1 3 . . . -143.4(2) ?
    F1 Na1 F2 B1 2 . . . -95.75(12) ?
    F1 Na1 F2 B1 . . . . -2.94(12) ?
    F2 Na1 F2 B1 4 . . . 79.09(14) ?
    F2 Na1 F2 B1 3 . . . 142.68(12) ?
    F2 Na1 F2 B1 2 . . . -153.72(12) ?
    B1 Na1 F2 B1 4 . . . 66.77(10) ?
    B1 Na1 F2 B1 3 . . . 169.42(10) ?
    B1 Na1 F2 B1 2 . . . -124.56(13) ?
    N4 C4 C7 C6 . . . . -1.5(3) ?
    N3 C4 C7 C6 . . . . 177.86(16) ?
    N4 C4 C7 C2 . . . . -178.91(18) ?
    N3 C4 C7 C2 . . . . 0.4(3) ?
    N5 C6 C7 C4 . . . . 2.3(3) ?
    N6 C6 C7 C4 . . . . -176.63(17) ?
    N5 C6 C7 C2 . . . . 179.74(18) ?
    N6 C6 C7 C2 . . . . 0.8(3) ?
    N1 C2 C7 C4 . . . . 179.01(18) ?
    N2 C2 C7 C4 . . . . 0.1(3) ?
    N1 C2 C7 C6 . . . . 1.7(3) ?
    N2 C2 C7 C6 . . . . -177.25(18) ?
    N6 C1 N1 C2 . . . . 1.5(3) ?
    N2 C2 N1 C1 . . . . 176.21(19) ?
    C7 C2 N1 C1 . . . . -2.7(3) ?
    N3 C3 N2 C2 . . . . -0.6(3) ?
    N1 C2 N2 C3 . . . . -179.00(18) ?
    C7 C2 N2 C3 . . . . -0.1(3) ?
    N4 C4 N3 C3 . . . . 178.34(18) ?
    C7 C4 N3 C3 . . . . -1.0(3) ?
    N2 C3 N3 C4 . . . . 1.1(3) ?
    N5 C5 N4 C4 . . . . 1.6(3) ?
    N3 C4 N4 C5 . . . . -179.66(17) ?
    C7 C4 N4 C5 . . . . -0.3(3) ?
    N6 C6 N5 C5 . . . . 177.64(18) ?
    C7 C6 N5 C5 . . . . -1.2(3) ?
    N4 C5 N5 C6 . . . . -0.8(3) ?
    N5 C6 N6 C1 . . . . 179.05(18) ?
    C7 C6 N6 C1 . . . . -2.1(3) ?
    N1 C1 N6 C6 . . . . 1.0(3) ?
loop_
    _geom_hbond_atom_site_label_D
    _geom_hbond_atom_site_label_H
    _geom_hbond_atom_site_label_A
    _geom_hbond_site_symmetry_A
    _geom_hbond_distance_DH
    _geom_hbond_distance_HA
    _geom_hbond_distance_DA
    _geom_hbond_angle_DHA
    N3 H3N N4 5_667 0.88 2.05 2.930(2) 176
    N6 H6N N5 8_666 0.88 2.09 2.866(2) 146
    C1 H1 F3 4_565 0.95 2.47 3.179(2) 132
    C1 H1 F4 8_666 0.95 2.55 2.940(3) 105
    C3 H3 F2 5_667 0.95 2.22 3.124(2) 159
    C5 H5 F3 2 0.95 2.40 3.097(2) 130
