# Supplementary material for: Tetra­kis(1,3,4,6,7,9-hexa­aza-1H-phen­alen-6-ium) sodium(I) penta­kis(tetra­fluorido­borate)
Source: Acta Crystallogr Sect E Struct Rep Online. 2008 Sep 24;64(Pt 10):m1318. doi: 10.1107/S1600536808030286 (PMC2959227; doi:10.1107/S1600536808030286)
Supplement: Supplementary file 2 [file e-64-m1318-Isup2.hkl]

# 
# h,k,l, Fc-squared, Fo-squared, sigma(Fo-squared) and status flag 
# 
data_I
_shelx_title '  _r61229C1' 
_shelx_refln_list_code          4 
_shelx_F_calc_maximum      219.39 
_exptl_crystal_F_000      1144.00 
_reflns_d_resolution_high  0.7605 
 
loop_ 
 _symmetry_equiv_pos_as_xyz 
 'x, y, z' 
 '-y+1/2, x, z' 
 '-x+1/2, -y+1/2, z' 
 'y, -x+1/2, z' 
 '-x, -y, -z' 
 'y-1/2, -x, -z' 
 'x-1/2, y-1/2, -z' 
 '-y, x-1/2, -z' 
 
_cell_length_a    15.0665 
_cell_length_b    15.0665 
_cell_length_c     8.9322 
_cell_angle_alpha  90.000 
_cell_angle_beta   90.000 
_cell_angle_gamma  90.000 
 
_shelx_F_squared_multiplier     1.000 
 
loop_ 
 _refln_index_h 
 _refln_index_k 
 _refln_index_l 
 _refln_F_squared_calc 
 _refln_F_squared_meas 
 _refln_F_squared_sigma 
 _refln_observed_status 
   1   1   0     1283.33     1232.16      9.76 o 
   0   2   0     1225.59      948.32      6.61 o 
   2   2   0    10283.70     9377.63     83.08 o 
  -1   3   0     2536.53     2466.40     20.54 o 
   1   3   0     4870.23     4312.99     43.65 o 
   3   3   0     4016.34     4215.99     79.87 o 
  -2   4   0    22386.83    22545.28    138.70 o 
   0   4   0      163.89      155.49      5.36 o 
   2   4   0     4387.35     3911.12     45.30 o 
   4   4   0      342.52      327.01      7.00 o 
  -3   5   0     1481.98     1463.66     16.45 o 
  -1   5   0     2053.75     2303.70     22.64 o 
   1   5   0      938.37      910.10      9.41 o 
   3   5   0       54.84       99.11      6.64 o 
   5   5   0     9057.75     8492.21    140.65 o 
  -4   6   0    15465.09    16634.92    235.03 o 
  -2   6   0     3449.53     3668.28     39.35 o 
   0   6   0      514.17      530.91      8.03 o 
   2   6   0      773.81      930.24     11.98 o 
   4   6   0        3.12        4.48      2.57 o 
   6   6   0     1636.88     1572.33     16.14 o 
  -5   7   0      476.07      376.54      9.28 o 
  -3   7   0      898.81      846.69     11.01 o 
  -1   7   0     3146.14     2917.10     56.87 o 
   1   7   0     3341.73     3067.19     25.54 o 
   3   7   0     1316.65     1157.25     13.70 o 
   5   7   0      854.50     1061.78     17.09 o 
   7   7   0      473.37      452.82     13.30 o 
  -6   8   0     9211.00     9816.45    147.97 o 
  -4   8   0     1566.33     1328.68     28.98 o 
  -2   8   0     3379.05     2946.08     45.73 o 
   0   8   0        3.40       10.51      2.91 o 
   2   8   0     1452.58     1459.92     26.56 o 
   4   8   0     4492.33     4541.65     71.22 o 
   6   8   0       91.17       91.70     13.68 o 
   8   8   0      584.77      706.86     25.52 o 
  -7   9   0      476.44      595.27     30.26 o 
  -5   9   0      207.21      394.41     21.89 o 
  -3   9   0      760.46      870.99     17.78 o 
  -1   9   0      256.12      281.25      8.85 o 
   1   9   0        4.01       12.65      4.36 o 
   3   9   0     1137.66     1146.26     15.66 o 
   5   9   0      217.22      220.55      9.08 o 
   7   9   0     1652.20     1737.06     23.00 o 
   9   9   0       17.97       14.45      3.52 o 
  -8  10   0      101.46      118.82     11.92 o 
  -6  10   0     1538.11     1573.78     18.75 o 
  -4  10   0     1437.62     1359.60     17.27 o 
  -2  10   0       84.85       75.64     10.80 o 
   0  10   0       98.87      133.28      6.44 o 
   2  10   0      656.71      660.64     15.47 o 
   4  10   0     2789.34     2808.81     31.33 o 
   6  10   0     1867.94     1913.61     38.36 o 
   8  10   0      193.05      229.15     14.21 o 
  10  10   0     3527.06     3827.14     37.98 o 
  -9  11   0      327.90      363.94     11.45 o 
  -7  11   0        0.80        7.31      3.23 o 
  -5  11   0       84.27       77.38      7.86 o 
  -3  11   0     1024.47     1067.65     14.79 o 
  -1  11   0        0.58        4.41      2.59 o 
   1  11   0     3387.28     3579.86     37.35 o 
   3  11   0     1991.37     1906.52     24.08 o 
   5  11   0      350.23      351.05     13.21 o 
   7  11   0      430.14      392.45     11.49 o 
   9  11   0      374.14      388.09     11.92 o 
  11  11   0      562.62      703.71     18.64 o 
 -10  12   0     1994.90     2240.38     39.04 o 
  -8  12   0       36.12       37.91      9.14 o 
  -6  12   0      136.36      155.96     12.67 o 
  -4  12   0      419.04      467.29      9.71 o 
  -2  12   0     4021.38     4094.24     57.22 o 
   0  12   0     1736.32     1696.29     30.14 o 
   2  12   0    10483.29    11315.25    130.07 o 
   4  12   0       47.65       51.64      8.54 o 
   6  12   0      235.79      204.71     12.06 o 
   8  12   0      245.81      209.71     21.09 o 
  10  12   0       69.26       84.56     13.11 o 
  12  12   0        1.31        6.62      5.95 o 
 -11  13   0       87.55       79.27     20.52 o 
  -9  13   0      759.18      828.24     29.76 o 
  -7  13   0       50.75       44.63     12.58 o 
  -5  13   0      770.24      694.31     38.68 o 
  -3  13   0        5.31        7.62      3.43 o 
  -1  13   0        4.69        7.42      3.32 o 
   1  13   0      167.95      167.08     10.07 o 
   3  13   0     5818.59     6096.19     73.74 o 
   5  13   0     1465.47     1536.56     25.31 o 
   7  13   0       93.08       80.33     15.59 o 
   9  13   0        5.14       10.35      3.99 o 
  11  13   0       85.46       70.48     18.35 o 
  13  13   0       21.76       20.42      7.80 o 
 -12  14   0        3.39       11.29      8.40 o 
 -10  14   0      127.61      101.97     18.91 o 
  -8  14   0        0.73        4.65      8.04 o 
  -6  14   0      434.63      438.88     19.10 o 
  -4  14   0      337.64      382.07     15.48 o 
  -2  14   0      793.29      894.00     19.39 o 
   0  14   0     3127.47     3175.05     49.07 o 
   2  14   0     2732.58     2761.92     27.76 o 
   4  14   0     2023.32     2125.25     25.44 o 
   6  14   0     1621.50     1817.06     28.54 o 
   8  14   0       30.60       21.87      6.14 o 
  10  14   0        2.03       11.06      6.23 o 
  12  14   0        7.90       17.65      7.61 o 
  14  14   0       57.92       42.26     15.02 o 
 -11  15   0     1338.10     1347.77     78.24 o 
  -9  15   0      859.07      882.17     35.75 o 
  -7  15   0      286.61      338.46     17.84 o 
  -5  15   0       65.15       95.08     16.95 o 
  -3  15   0      154.48      157.16     30.41 o 
  -1  15   0      695.61      706.54     19.51 o 
   1  15   0        6.51        7.55      5.18 o 
   3  15   0       46.00       70.69     13.06 o 
   5  15   0        5.77       15.09      5.07 o 
   7  15   0      161.79      159.02     17.55 o 
   9  15   0      851.38      811.45     18.59 o 
  11  15   0      246.48      235.62     31.97 o 
 -10  16   0     1042.88     1006.13     41.51 o 
  -8  16   0       62.16       55.85     14.53 o 
  -6  16   0       11.96        7.70      6.36 o 
  -4  16   0     3037.40     3395.29     60.01 o 
  -2  16   0       37.12       45.98     14.69 o 
   0  16   0      166.39      145.42     24.47 o 
   2  16   0       73.85       72.67     12.94 o 
   4  16   0       14.13       12.56      5.33 o 
   6  16   0      357.55      445.02     34.18 o 
   8  16   0       12.62       11.80      6.25 o 
  10  16   0       23.67       23.99      9.23 o 
  -9  17   0        2.11       18.10      9.91 o 
  -7  17   0      539.76      547.22     21.18 o 
  -5  17   0       27.04       33.93      8.74 o 
  -3  17   0     1406.53     1500.21     26.33 o 
  -1  17   0        7.67       15.11      6.81 o 
   1  17   0       15.44        7.96      3.44 o 
   3  17   0       66.01       89.10     17.76 o 
   5  17   0       51.91       49.62     16.83 o 
   7  17   0      201.75      189.64     32.36 o 
   9  17   0     1748.27     1865.68     29.88 o 
  -8  18   0      226.56      290.63     48.60 o 
  -6  18   0       22.78       30.26     14.77 o 
  -4  18   0     1247.21     1397.98     46.18 o 
  -2  18   0      127.88       93.08     17.97 o 
   0  18   0       31.71       32.45      8.90 o 
   2  18   0        0.00        7.19      7.05 o 
   4  18   0       75.88       81.06     21.64 o 
   6  18   0      698.67      706.92     32.77 o 
   8  18   0      893.73      915.78     22.02 o 
  -5  19   0       43.94       32.50     12.86 o 
  -3  19   0      266.66      281.29     35.73 o 
  -1  19   0      585.83      652.03     24.44 o 
   1  19   0      253.04      231.02     28.28 o 
   3  19   0        0.05        8.23      5.35 o 
   5  19   0      240.33      289.11     23.78 o 
   0   0   1      841.15      390.89      6.67 o 
   0   1   1      332.92      376.29      2.88 o 
   1   1   1     8142.17     7272.84     29.11 o 
  -1   2   1     1224.35     1057.44      4.99 o 
   0   2   1      824.66      631.73      4.17 o 
   1   2   1    10090.90    10155.34     62.31 o 
   2   2   1      318.76      205.76      3.62 o 
  -2   3   1       46.91       36.79      2.14 o 
  -1   3   1     3225.19     3021.48     14.12 o 
   0   3   1     7855.05     7885.60     52.42 o 
   1   3   1      550.05      405.45      4.50 o 
   2   3   1     4344.73     4458.99     33.54 o 
   3   3   1    10982.46    10325.22     71.72 o 
  -3   4   1       27.17        9.66      2.40 o 
  -2   4   1      166.17      117.88      2.21 o 
  -1   4   1     1797.70     1739.89     13.72 o 
   0   4   1    13171.39    14455.37    116.82 o 
   1   4   1     5609.31     5581.88     40.45 o 
   2   4   1    13637.56    14430.22    102.22 o 
   3   4   1     2335.06     2258.78     13.87 o 
   4   4   1     6180.30     6190.92     37.03 o 
  -4   5   1      275.71      281.05      5.97 o 
  -3   5   1     5570.85     6175.63     38.54 o 
  -2   5   1      905.03      820.10      6.73 o 
  -1   5   1     2501.14     2164.42     16.10 o 
   0   5   1      238.62      352.52      4.67 o 
   1   5   1     1130.61     1188.78     15.92 o 
   2   5   1     4428.67     4763.77     35.60 o 
   3   5   1        3.45       10.90      2.28 o 
   4   5   1     7380.03     7843.48     47.08 o 
   5   5   1     1043.32      690.89      9.29 o 
  -5   6   1      137.83      187.58      4.00 o 
  -4   6   1      744.72      559.46      6.14 o 
  -3   6   1        8.19        3.42      1.10 o 
  -2   6   1     1964.78     1944.20     18.08 o 
  -1   6   1     6536.75     6652.57     36.96 o 
   0   6   1       84.14       55.12      3.06 o 
   1   6   1     4062.88     3705.26     26.94 o 
   2   6   1      209.02      225.08      4.17 o 
   3   6   1      463.03      562.98      6.83 o 
   4   6   1      607.06      533.36      8.44 o 
   5   6   1      233.31      264.54      4.90 o 
   6   6   1     3328.29     3236.10     21.79 o 
  -6   7   1     6477.05     7137.11     54.79 o 
  -5   7   1     1352.66     1432.04     11.97 o 
  -4   7   1      391.42      454.17      5.65 o 
  -3   7   1        2.42       10.04      1.73 o 
  -2   7   1       76.07      103.22      2.86 o 
  -1   7   1     2077.44     1838.15     16.64 o 
   0   7   1       38.95       29.10      3.46 o 
   1   7   1     2377.12     2764.97     17.08 o 
   2   7   1       76.54       83.28      3.74 o 
   3   7   1     4559.50     4457.22     33.76 o 
   4   7   1      518.57      675.00      7.56 o 
   5   7   1     1875.27     2332.12     20.98 o 
   6   7   1      706.81      700.69      7.89 o 
   7   7   1      187.40      173.76      4.87 o 
  -7   8   1      987.26     1118.86     13.72 o 
  -6   8   1     1734.11     1858.18     20.22 o 
  -5   8   1      590.18      581.72      5.58 o 
  -4   8   1        6.16        2.73      1.39 o 
  -3   8   1      460.18      569.98      8.57 o 
  -2   8   1    14679.70    14348.66    138.88 o 
  -1   8   1      770.02      797.75      9.15 o 
   0   8   1       28.14       16.68      2.53 o 
   1   8   1      773.44      780.54      7.52 o 
   2   8   1     3763.28     3623.73     21.12 o 
   3   8   1      819.98      850.56      9.39 o 
   4   8   1     1369.48     1236.10     13.10 o 
   5   8   1      933.80      970.44      9.01 o 
   6   8   1       30.41       16.90      2.56 o 
   7   8   1      114.38      109.21      6.94 o 
   8   8   1      173.95      255.33      6.51 o 
  -8   9   1        0.41        6.77      2.55 o 
  -7   9   1        6.06        6.82      2.16 o 
  -6   9   1       47.14       54.19      4.45 o 
  -5   9   1     2754.97     2832.80     27.90 o 
  -4   9   1     2731.98     2913.51     24.31 o 
  -3   9   1      221.34      239.75      5.41 o 
  -2   9   1        7.99       11.77      2.25 o 
  -1   9   1      304.64      260.90      7.24 o 
   0   9   1      628.19      626.58      8.51 o 
   1   9   1      730.67      679.52     10.11 o 
   2   9   1     3303.75     3425.14     28.96 o 
   3   9   1     3277.15     3138.33     26.49 o 
   4   9   1     1654.09     1604.94     15.56 o 
   5   9   1     1066.41     1102.70     12.19 o 
   6   9   1        2.19        4.79      1.90 o 
   7   9   1      442.61      436.49      7.61 o 
   8   9   1      520.03      604.99      9.61 o 
   9   9   1      142.98      171.01      6.76 o 
  -9  10   1        4.59        8.35      2.58 o 
  -8  10   1       36.75       32.45      5.06 o 
  -7  10   1       15.83       12.13      2.78 o 
  -6  10   1       55.34       63.01      5.94 o 
  -5  10   1       84.02       98.34      5.11 o 
  -4  10   1     1544.51     1668.42     14.80 o 
  -3  10   1      238.64      224.33      6.72 o 
  -2  10   1       55.91       43.40      5.25 o 
  -1  10   1      564.50      544.32      8.33 o 
   0  10   1       56.98       91.28      7.23 o 
   1  10   1     1031.09     1109.19     17.58 o 
   2  10   1     1659.04     1792.96     17.76 o 
   3  10   1      530.25      573.06      8.01 o 
   4  10   1     1114.61     1184.40     14.25 o 
   5  10   1     1154.55     1118.93     11.37 o 
   6  10   1      248.07      237.99     11.50 o 
   7  10   1       14.05       10.32      2.21 o 
   8  10   1      174.54      192.98      7.15 o 
   9  10   1       75.23       78.67      8.36 o 
  10  10   1     2279.05     2295.21     24.97 o 
 -10  11   1      329.37      323.98     12.93 o 
  -9  11   1      924.21      887.50     15.56 o 
  -8  11   1        6.67       10.46      3.23 o 
  -7  11   1       38.16       47.56      5.89 o 
  -6  11   1       46.85       52.15      4.94 o 
  -5  11   1      432.33      414.76      9.48 o 
  -4  11   1       38.92       32.23      3.57 o 
  -3  11   1      258.57      262.88      6.58 o 
  -2  11   1      331.37      332.48      9.34 o 
  -1  11   1      512.82      508.63      8.18 o 
   0  11   1      247.78      221.72      6.93 o 
   1  11   1      552.20      484.43      7.48 o 
   2  11   1      881.67      926.42     12.27 o 
   3  11   1     1538.18     1648.89     14.81 o 
   4  11   1      268.62      281.66      7.93 o 
   5  11   1      104.72      101.83      9.44 o 
   6  11   1       15.01       14.42      2.98 o 
   7  11   1       34.68       36.32      4.85 o 
   8  11   1      145.33      148.23      8.26 o 
   9  11   1       62.39       51.65      7.32 o 
  10  11   1       20.42       13.77      4.50 o 
  11  11   1     1459.92     1497.16     34.84 o 
 -11  12   1       19.66       20.39      4.60 o 
 -10  12   1       53.02       43.65      8.64 o 
  -9  12   1       85.13       78.88      9.40 o 
  -8  12   1       36.20       35.50      5.41 o 
  -7  12   1        4.13        8.13      2.86 o 
  -6  12   1      441.35      443.37      8.39 o 
  -5  12   1      268.35      271.18      9.26 o 
  -4  12   1      969.80      972.77     13.40 o 
  -3  12   1       15.07       19.97      3.72 o 
  -2  12   1       13.37        8.85      2.86 o 
  -1  12   1       75.31       76.83      7.01 o 
   0  12   1     1006.74      950.37     15.43 o 
   1  12   1      176.50      166.72      6.89 o 
   2  12   1      345.92      381.93     11.46 o 
   3  12   1     1287.60     1298.30     12.22 o 
   4  12   1      237.34      209.28      6.95 o 
   5  12   1     1156.96     1193.15     19.99 o 
   6  12   1     1942.85     2110.85     32.73 o 
   7  12   1      141.54      153.47      8.15 o 
   8  12   1      635.46      601.22     13.68 o 
   9  12   1       20.82       11.31      4.85 o 
  10  12   1      714.45      693.01     12.07 o 
  11  12   1      185.98      146.40     12.72 o 
  12  12   1      106.12       80.98     10.80 o 
 -12  13   1       74.60       50.43     10.04 o 
 -11  13   1      246.40      252.93     20.23 o 
 -10  13   1      305.19      292.84     14.53 o 
  -9  13   1      128.92      106.85     13.41 o 
  -8  13   1       12.66       10.79      4.42 o 
  -7  13   1     1157.18     1123.43     14.98 o 
  -6  13   1      153.97      137.53      7.50 o 
  -5  13   1      139.48      137.13     12.70 o 
  -4  13   1      205.67      194.35      8.12 o 
  -3  13   1      105.31      124.80      7.43 o 
  -2  13   1     1634.99     1721.46     20.89 o 
  -1  13   1     4225.60     4279.77     45.39 o 
   0  13   1     1199.34     1276.75     13.65 o 
   1  13   1        1.54        6.32      3.76 o 
   2  13   1        2.81        6.12      2.41 o 
   3  13   1     4651.00     4792.63     34.13 o 
   4  13   1       65.31       47.30      5.58 o 
   5  13   1      699.87      724.21     13.80 o 
   6  13   1     1212.42     1214.97     14.12 o 
   7  13   1       11.69       13.09      3.44 o 
   8  13   1        8.54       10.86      3.50 o 
   9  13   1     1021.58     1071.19     27.91 o 
  10  13   1      453.05      456.84     12.80 o 
  11  13   1        1.43        6.20      4.26 o 
  12  13   1        3.16       10.97      4.49 o 
  13  13   1       41.66       31.10      6.68 o 
 -13  14   1        2.00        5.84      5.04 o 
 -12  14   1      215.25      201.85     19.65 o 
 -11  14   1      497.17      458.73     21.07 o 
 -10  14   1      108.12      102.97     15.68 o 
  -9  14   1       22.02       19.91      4.79 o 
  -8  14   1      133.17      115.41     13.54 o 
  -7  14   1       24.79       28.82      7.89 o 
  -6  14   1      178.10      170.23     25.02 o 
  -5  14   1        0.64       10.20      4.25 o 
  -4  14   1      291.74      279.81      9.58 o 
  -3  14   1      151.93      146.23      8.41 o 
  -2  14   1      394.60      422.74      9.43 o 
  -1  14   1      327.07      330.78     11.05 o 
   0  14   1      741.19      769.02     15.52 o 
   1  14   1     1016.84     1054.14     12.57 o 
   2  14   1      162.29      162.98      7.25 o 
   3  14   1        0.08        9.15      2.80 o 
   4  14   1     2818.00     2938.16     22.26 o 
   5  14   1       45.74       41.39      6.40 o 
   6  14   1        3.90        7.87      3.63 o 
   7  14   1       11.39       14.61      3.62 o 
   8  14   1      273.93      266.44     10.66 o 
   9  14   1      476.12      520.61     14.04 o 
  10  14   1       18.36       15.82      5.52 o 
  11  14   1       46.80       29.23      4.41 o 
  12  14   1       86.76       52.06     11.07 o 
  13  14   1       45.43       33.10      7.54 o 
 -12  15   1        0.45        9.46      4.86 o 
 -11  15   1      300.14      249.67     34.27 o 
 -10  15   1       99.74       72.93     13.36 o 
  -9  15   1       52.83       31.34      6.25 o 
  -8  15   1      250.81      268.46     15.81 o 
  -7  15   1     1032.82     1050.21     17.04 o 
  -6  15   1      202.01      221.92     15.46 o 
  -5  15   1       29.10       27.67      8.23 o 
  -4  15   1      317.42      313.00     17.59 o 
  -3  15   1      465.30      491.16     12.15 o 
  -2  15   1      202.65      185.71     21.30 o 
  -1  15   1      129.45      110.07     14.49 o 
   0  15   1        0.70       11.88      3.86 o 
   1  15   1      319.51      338.45      9.92 o 
   2  15   1      401.75      429.32     13.36 o 
   3  15   1        5.74        9.03      3.04 o 
   4  15   1      139.43      124.29     10.50 o 
   5  15   1      726.72      799.37     20.16 o 
   6  15   1       11.81       15.29      3.34 o 
   7  15   1       70.79       45.42      8.23 o 
   8  15   1      360.41      337.23     14.43 o 
   9  15   1       49.64       44.96      7.42 o 
  10  15   1      219.81      232.74     12.86 o 
  11  15   1      141.50       94.26     14.42 o 
  12  15   1        2.80        6.17      4.03 o 
 -11  16   1      101.73       77.01     14.46 o 
 -10  16   1      328.20      316.85     20.91 o 
  -9  16   1       94.87       81.70     15.51 o 
  -8  16   1       10.52       10.51      6.32 o 
  -7  16   1       13.86        5.62      3.75 o 
  -6  16   1       62.71       47.46      8.73 o 
  -5  16   1       85.62       75.67     10.95 o 
  -4  16   1       46.46       34.33      7.02 o 
  -3  16   1     1136.39     1198.03     20.51 o 
  -2  16   1       68.67       65.48     10.29 o 
  -1  16   1        0.14        3.10      4.32 o 
   0  16   1      284.40      292.87      9.56 o 
   1  16   1       92.24       93.26      9.32 o 
   2  16   1        7.38       10.28      3.82 o 
   3  16   1       33.38       32.41      6.05 o 
   4  16   1      121.44       88.01     14.80 o 
   5  16   1       51.13       50.86      8.50 o 
   6  16   1       23.53       31.50      7.00 o 
   7  16   1        5.50       11.36      3.92 o 
   8  16   1      485.41      518.53     12.40 o 
   9  16   1      150.14      146.34     18.37 o 
  10  16   1      357.09      374.92     25.44 o 
  11  16   1     1042.88     1181.05     25.19 o 
 -10  17   1       69.13       51.85     14.80 o 
  -9  17   1       12.07       15.04      5.49 o 
  -8  17   1        6.18       13.43      5.41 o 
  -7  17   1        0.00        9.88      4.84 o 
  -6  17   1       14.65       19.95      5.23 o 
  -5  17   1       19.62       24.39      6.57 o 
  -4  17   1      836.68      844.50     18.47 o 
  -3  17   1      269.82      299.04     16.56 o 
  -2  17   1       97.51       74.66     12.17 o 
  -1  17   1      490.48      522.32     21.81 o 
   0  17   1       14.85       17.03      5.96 o 
   1  17   1      323.40      342.56     10.52 o 
   2  17   1       22.08       22.22      5.47 o 
   3  17   1      116.03       87.90     12.35 o 
   4  17   1      165.05      122.99     19.12 o 
   5  17   1      326.93      380.18     21.04 o 
   6  17   1       24.77       27.68      7.25 o 
   7  17   1      138.18      182.93     17.72 o 
   8  17   1       24.43       17.89      5.34 o 
   9  17   1      960.46     1190.30     31.97 o 
  10  17   1      273.38      197.29     17.77 o 
  -8  18   1       15.31       24.08      6.94 o 
  -7  18   1       10.41        5.62      5.04 o 
  -6  18   1       80.66       66.99     13.57 o 
  -5  18   1       11.53       16.12      4.84 o 
  -4  18   1      580.62      626.07     26.59 o 
  -3  18   1        2.47       10.48      5.65 o 
  -2  18   1        4.05        2.31      3.82 o 
  -1  18   1        0.76       11.34      5.55 o 
   0  18   1      183.45      144.06     21.17 o 
   1  18   1       30.52       26.37      6.04 o 
   2  18   1        0.23       13.15      5.56 o 
   3  18   1       95.73       61.43     11.55 o 
   4  18   1       95.70       87.09     15.14 o 
   5  18   1       26.75       24.66      7.87 o 
   6  18   1      110.20      126.57     19.29 o 
   7  18   1       73.77       51.40     13.83 o 
   8  18   1        1.26        9.41      5.36 o 
  -5  19   1       12.16       11.70      5.49 o 
  -4  19   1      236.64      231.44     30.52 o 
  -3  19   1       70.05       71.92     14.93 o 
  -2  19   1      119.86       87.13     19.77 o 
  -1  19   1      105.41       65.78     13.95 o 
   0  19   1        4.16       13.69      5.09 o 
   1  19   1        1.61        9.24      4.59 o 
   2  19   1       83.31       52.61     10.40 o 
   3  19   1        0.42       11.22      6.42 o 
   4  19   1       68.15       43.99     16.88 o 
   5  19   1       20.09       17.23      6.51 o 
   0   0   2    17560.41    16079.90    216.23 o 
   0   1   2      697.39      756.10      6.25 o 
   1   1   2    10745.18     9984.00     71.01 o 
  -1   2   2      214.97      253.54      3.28 o 
   0   2   2      534.28      495.56      5.63 o 
   1   2   2     1722.68     1696.19     13.60 o 
   2   2   2       98.29       51.65      2.96 o 
  -2   3   2       43.91        5.22      1.19 o 
  -1   3   2      186.39      287.00      3.65 o 
   0   3   2      427.64      398.19      4.67 o 
   1   3   2    48131.20    49108.03    897.00 o 
   2   3   2     1774.78     1953.09     10.12 o 
   3   3   2     1083.55      812.38      6.19 o 
  -3   4   2      187.29      136.68      3.87 o 
  -2   4   2     1727.45     1586.13      9.45 o 
  -1   4   2     1034.75     1045.94      6.59 o 
   0   4   2     5940.67     5634.91     28.71 o 
   1   4   2    21567.10    22725.02    153.49 o 
   2   4   2       10.57       16.41      2.37 o 
   3   4   2    16906.08    16945.42    104.38 o 
   4   4   2       97.85       77.33      3.32 o 
  -4   5   2      990.18      999.08      9.60 o 
  -3   5   2      280.60      291.34      4.04 o 
  -2   5   2     3790.83     3903.05     19.95 o 
  -1   5   2      309.20      246.90      4.85 o 
   0   5   2    22676.92    22218.01    142.42 o 
   1   5   2    21634.05    22074.71    115.20 o 
   2   5   2        2.59        9.16      2.08 o 
   3   5   2     2057.53     2186.49     12.87 o 
   4   5   2      802.52      598.58      7.71 o 
   5   5   2     1248.88     1080.32      9.17 o 
  -5   6   2      144.00      146.25      5.11 o 
  -4   6   2      335.03      279.74      5.36 o 
  -3   6   2      741.96      722.88      9.73 o 
  -2   6   2       92.98       67.86      6.17 o 
  -1   6   2     1756.48     1362.06     13.63 o 
   0   6   2      940.53      915.40     11.88 o 
   1   6   2    18888.17    18969.33    130.33 o 
   2   6   2      516.94      574.72      7.63 o 
   3   6   2      332.43      238.60      5.76 o 
   4   6   2     1471.31     1592.33     11.67 o 
   5   6   2     2252.44     2502.67     17.99 o 
   6   6   2       27.07       51.88      4.70 o 
  -6   7   2     1836.03     1817.86     17.28 o 
  -5   7   2     2023.79     2097.26     19.58 o 
  -4   7   2      388.41      402.61      8.72 o 
  -3   7   2     2356.46     2458.92     15.15 o 
  -2   7   2     6494.72     6994.25     47.75 o 
  -1   7   2     1641.83     2103.63     14.64 o 
   0   7   2      137.69       60.25      3.19 o 
   1   7   2      746.74      894.31      9.03 o 
   2   7   2     1149.24     1446.20     14.64 o 
   3   7   2      383.82      258.00      5.63 o 
   4   7   2     6620.80     6528.55     46.26 o 
   5   7   2       69.92       68.41      3.47 o 
   6   7   2      745.68      728.81     11.49 o 
   7   7   2      182.95      202.24      5.81 o 
  -7   8   2       11.62       11.06      2.82 o 
  -6   8   2      177.13      223.29      5.36 o 
  -5   8   2      801.22      723.66     11.64 o 
  -4   8   2      748.22      777.23     12.36 o 
  -3   8   2       90.60      119.20      4.54 o 
  -2   8   2      730.44      571.09      8.01 o 
  -1   8   2     1733.97     2056.39     14.96 o 
   0   8   2      189.13      175.30      5.13 o 
   1   8   2     2824.12     3036.08     26.88 o 
   2   8   2      110.49       53.19      4.64 o 
   3   8   2       62.98       62.54      6.20 o 
   4   8   2     1145.41     1211.32     13.65 o 
   5   8   2     2434.70     2319.60     20.72 o 
   6   8   2       20.95       15.54      2.24 o 
   7   8   2      171.59      193.68      6.24 o 
   8   8   2      778.18      767.11     17.30 o 
  -8   9   2      637.14      598.00     12.40 o 
  -7   9   2       24.53       18.54      3.49 o 
  -6   9   2      134.74      151.92      6.99 o 
  -5   9   2       85.83       88.11      4.86 o 
  -4   9   2      325.73      295.53      8.09 o 
  -3   9   2       52.03       60.45      5.22 o 
  -2   9   2      150.75      169.08      7.00 o 
  -1   9   2      445.94      448.91      7.58 o 
   0   9   2      446.32      390.55      8.73 o 
   1   9   2      133.79      166.36      6.21 o 
   2   9   2      391.96      592.67      8.13 o 
   3   9   2        0.10        6.83      1.99 o 
   4   9   2      960.74      906.00     13.06 o 
   5   9   2       43.56       44.26      4.33 o 
   6   9   2       22.48       14.97      2.88 o 
   7   9   2     1174.35     1193.75     15.48 o 
   8   9   2       32.75       36.56      5.01 o 
   9   9   2      117.25      110.52      7.03 o 
  -9  10   2      322.05      336.95     11.27 o 
  -8  10   2       62.00       60.28      7.20 o 
  -7  10   2       45.48       33.01      4.97 o 
  -6  10   2      265.10      273.76      8.89 o 
  -5  10   2      191.22      209.66      8.09 o 
  -4  10   2      694.82      687.84     14.24 o 
  -3  10   2      263.70      233.43      5.37 o 
  -2  10   2        0.08        5.31      2.38 o 
  -1  10   2       81.79       78.20      7.45 o 
   0  10   2       83.23       85.04      3.80 o 
   1  10   2     2219.63     2314.82     20.57 o 
   2  10   2     2931.33     3048.46     38.58 o 
   3  10   2      144.19      176.25      7.06 o 
   4  10   2      358.42      395.71      7.04 o 
   5  10   2      198.87      183.42      8.06 o 
   6  10   2     2027.92     2034.74     18.00 o 
   7  10   2     1555.35     1584.56     15.02 o 
   8  10   2       10.91       10.01      2.88 o 
   9  10   2       10.89       15.11      3.20 o 
  10  10   2       35.56       41.20      5.89 o 
 -10  11   2      126.90      127.67      9.09 o 
  -9  11   2      185.07      185.05     10.71 o 
  -8  11   2        4.64       12.67      3.45 o 
  -7  11   2      136.40      136.33      8.50 o 
  -6  11   2        6.54       11.00      3.58 o 
  -5  11   2      883.42      895.19     12.70 o 
  -4  11   2     3277.76     3470.53     39.78 o 
  -3  11   2      434.42      409.67      9.67 o 
  -2  11   2      840.68      825.55     15.14 o 
  -1  11   2       20.93       22.27      3.95 o 
   0  11   2      226.07      196.23      8.19 o 
   1  11   2      414.59      388.37      6.85 o 
   2  11   2      450.16      458.64      8.84 o 
   3  11   2       34.25       28.59      3.77 o 
   4  11   2     3857.34     3951.32     31.93 o 
   5  11   2     1006.64     1040.79     12.41 o 
   6  11   2      798.48      814.70     13.76 o 
   7  11   2      162.36      195.47      9.74 o 
   8  11   2     1331.12     1377.85     15.15 o 
   9  11   2       57.07       44.69      7.12 o 
  10  11   2      471.90      517.13     10.99 o 
  11  11   2      253.99      256.43     13.65 o 
 -11  12   2      345.32      350.44     12.10 o 
 -10  12   2     1214.76     1321.53     18.14 o 
  -9  12   2      335.14      354.42     17.82 o 
  -8  12   2       55.41       42.72      6.52 o 
  -7  12   2       83.30       85.55      9.43 o 
  -6  12   2        5.82        6.27      3.54 o 
  -5  12   2      154.40      164.84     10.86 o 
  -4  12   2      191.61      180.44     10.86 o 
  -3  12   2     1216.73     1208.43     15.40 o 
  -2  12   2      220.73      221.48      7.89 o 
  -1  12   2        7.33       10.87      3.44 o 
   0  12   2      620.56      644.47     15.05 o 
   1  12   2      857.09      811.38     16.87 o 
   2  12   2       73.96       79.32      9.02 o 
   3  12   2       67.89       63.55      7.11 o 
   4  12   2       12.06       18.20      3.24 o 
   5  12   2      175.86      185.51     11.77 o 
   6  12   2     1301.97     1363.55     13.97 o 
   7  12   2     2607.08     2557.56     21.90 o 
   8  12   2     1093.25     1156.76     13.33 o 
   9  12   2     1113.16     1122.46     16.51 o 
  10  12   2       14.27       10.63      4.11 o 
  11  12   2       12.35       10.97      5.01 o 
  12  12   2       51.16       38.24      8.85 o 
 -12  13   2       85.25       86.90      9.06 o 
 -11  13   2       28.51       18.43      5.86 o 
 -10  13   2       45.47       56.34      8.64 o 
  -9  13   2        0.88       16.92      3.22 o 
  -8  13   2      474.15      508.41     13.45 o 
  -7  13   2      105.86      123.29      7.58 o 
  -6  13   2      916.03      919.28     13.88 o 
  -5  13   2      674.09      717.96     13.59 o 
  -4  13   2       95.33       74.38      7.78 o 
  -3  13   2      811.64      870.26     12.88 o 
  -2  13   2     1967.77     2062.86     20.55 o 
  -1  13   2      500.91      539.25      8.57 o 
   0  13   2        7.88        4.66      2.61 o 
   1  13   2       68.91       70.05      6.42 o 
   2  13   2       70.88       69.05      7.54 o 
   3  13   2     1044.51     1108.77     12.44 o 
   4  13   2       77.32       67.09      7.65 o 
   5  13   2        2.24        7.78      3.38 o 
   6  13   2     1393.94     1356.58     15.45 o 
   7  13   2       19.85       23.24      4.29 o 
   8  13   2      482.41      524.64     14.22 o 
   9  13   2        3.07        7.91      3.19 o 
  10  13   2      798.73      747.34     24.76 o 
  11  13   2        2.23       13.49      4.94 o 
  12  13   2       41.76       39.99      8.90 o 
  13  13   2        6.36       12.68      3.98 o 
 -13  14   2      239.95      262.29     20.76 o 
 -12  14   2       11.61       16.12      4.14 o 
 -11  14   2        4.02       17.35      5.61 o 
 -10  14   2      151.80      107.87     19.35 o 
  -9  14   2       23.51       11.19      5.30 o 
  -8  14   2      841.25      847.44     16.98 o 
  -7  14   2       39.33       25.06      4.74 o 
  -6  14   2      152.33      174.94     11.77 o 
  -5  14   2      451.91      462.95     10.65 o 
  -4  14   2      340.61      322.65     14.29 o 
  -3  14   2        1.85        8.52      3.55 o 
  -2  14   2       60.32       49.96      6.42 o 
  -1  14   2     3224.69     3414.76     25.64 o 
   0  14   2      260.83      262.55     10.35 o 
   1  14   2      380.06      378.53      7.73 o 
   2  14   2        4.08        5.73      2.87 o 
   3  14   2      256.54      271.87      9.56 o 
   4  14   2       36.02       48.34      6.70 o 
   5  14   2      104.87       95.58     11.08 o 
   6  14   2      238.43      214.43     10.94 o 
   7  14   2       45.90       53.41      6.74 o 
   8  14   2      724.15      783.26     18.62 o 
   9  14   2        0.37        7.95      3.62 o 
  10  14   2      681.33      697.64     18.27 o 
  11  14   2      122.46      102.31     16.38 o 
  12  14   2        2.36       10.88      4.52 o 
  13  14   2       84.88       67.72     12.72 o 
 -12  15   2       25.78       26.13      7.29 o 
 -11  15   2       17.79        9.27      5.18 o 
 -10  15   2      102.76       83.33     16.45 o 
  -9  15   2        0.03        8.34      6.32 o 
  -8  15   2        1.87       17.24      5.42 o 
  -7  15   2        7.73        8.84      4.64 o 
  -6  15   2     1987.63     2029.69     36.57 o 
  -5  15   2      118.11       81.80     12.16 o 
  -4  15   2      918.30      975.34     15.91 o 
  -3  15   2     1055.83     1107.62     15.49 o 
  -2  15   2        6.85       15.86      4.08 o 
  -1  15   2      252.00      228.11     12.74 o 
   0  15   2        3.40       11.62      3.22 o 
   1  15   2      130.36      113.62     13.09 o 
   2  15   2      244.77      255.59      8.47 o 
   3  15   2      164.20      154.77     13.21 o 
   4  15   2        3.20        8.33      3.99 o 
   5  15   2       90.13       70.90     10.01 o 
   6  15   2       25.86       19.93      4.97 o 
   7  15   2       43.70       39.98      6.58 o 
   8  15   2        4.85        9.26      3.26 o 
   9  15   2       41.67       32.71      7.17 o 
  10  15   2      263.63      217.91     21.08 o 
  11  15   2      123.80      131.90     21.11 o 
  12  15   2      105.84      103.33     22.36 o 
 -11  16   2        5.48       13.15      6.52 o 
 -10  16   2        5.84        5.11      5.72 o 
  -9  16   2      117.47      123.84     22.22 o 
  -8  16   2        2.43       10.23      5.13 o 
  -7  16   2        1.09       19.09      5.15 o 
  -6  16   2        2.08        1.63      6.10 o 
  -5  16   2      202.48      206.50     27.44 o 
  -4  16   2     1541.01     1751.37     24.80 o 
  -3  16   2     1079.63     1159.82     18.22 o 
  -2  16   2      306.16      350.90     15.21 o 
  -1  16   2       16.46       13.36      4.29 o 
   0  16   2        1.72       12.87      3.94 o 
   1  16   2      304.00      325.07     13.21 o 
   2  16   2      645.30      695.69     12.50 o 
   3  16   2       24.42       21.75      4.74 o 
   4  16   2      253.89      261.82     12.80 o 
   5  16   2      124.50       90.95     13.41 o 
   6  16   2       29.34       27.74      5.51 o 
   7  16   2        0.08       -0.27      4.35 o 
   8  16   2        9.11       11.11      3.53 o 
   9  16   2      222.28      215.75     22.37 o 
  10  16   2      184.78      190.70     23.59 o 
  11  16   2      286.89      370.53     16.17 o 
  -9  17   2      223.50      233.22     30.21 o 
  -8  17   2      281.84      277.08     22.54 o 
  -7  17   2      112.15       95.28     17.17 o 
  -6  17   2       35.74       21.14      6.87 o 
  -5  17   2       64.06       49.23      9.12 o 
  -4  17   2       62.89       58.08     11.72 o 
  -3  17   2       65.23       51.73      9.90 o 
  -2  17   2      421.04      397.99     12.30 o 
  -1  17   2       18.68       21.21      4.88 o 
   0  17   2       18.71       16.31      4.84 o 
   1  17   2        6.51       16.96      3.99 o 
   2  17   2        2.45        5.83      4.88 o 
   3  17   2        1.44       12.72      4.92 o 
   4  17   2        5.38       13.55      4.13 o 
   5  17   2       39.20       27.10      6.78 o 
   6  17   2        6.61       14.39      4.96 o 
   7  17   2        5.43       13.10      4.43 o 
   8  17   2       28.92       25.44      9.15 o 
   9  17   2      306.40      396.37     38.48 o 
  -7  18   2        0.04       13.39      4.93 o 
  -6  18   2        0.22        7.29      6.59 o 
  -5  18   2       91.55       76.34     16.71 o 
  -4  18   2       16.20       16.02      5.93 o 
  -3  18   2      322.28      366.37     18.81 o 
  -2  18   2        2.61        6.41      6.07 o 
  -1  18   2       12.71       18.21      6.83 o 
   0  18   2        3.53        4.84      5.91 o 
   1  18   2      144.70      138.95     19.72 o 
   2  18   2       60.07       50.72     11.57 o 
   3  18   2       14.05        9.72      6.53 o 
   4  18   2      463.71      422.29     16.82 o 
   5  18   2        3.87       10.54      5.96 o 
   6  18   2       42.34       35.56      9.70 o 
   7  18   2      122.40      114.44     21.96 o 
  -4  19   2        2.29       10.44      5.46 o 
  -3  19   2        9.51       10.02      5.97 o 
  -2  19   2        4.55       11.15      5.96 o 
  -1  19   2       67.74       75.40     13.43 o 
   0  19   2        4.55       13.87      6.32 o 
   1  19   2      170.09      155.54     18.30 o 
   2  19   2       60.65       38.60     11.28 o 
   3  19   2      633.17      704.99     16.95 o 
   4  19   2       41.37       46.53     12.37 o 
   0   0   3     4972.36     5292.55     74.83 o 
   0   1   3      742.85      831.25      5.97 o 
   1   1   3      700.49      633.42      6.73 o 
  -1   2   3        0.60        5.15      1.41 o 
   0   2   3     4506.29     4993.67     21.93 o 
   1   2   3     1156.86     1010.56      9.78 o 
   2   2   3     3426.38     3290.86     25.86 o 
  -2   3   3      515.81      398.22      6.69 o 
  -1   3   3        0.94        4.63      1.04 o 
   0   3   3      165.30      215.74      4.42 o 
   1   3   3       30.87       42.16      2.72 o 
   2   3   3      263.34      263.17      6.15 o 
   3   3   3     2599.88     2397.80     18.56 o 
  -3   4   3      522.47      457.88      5.61 o 
  -2   4   3      841.74      811.36      7.72 o 
  -1   4   3      281.16      223.18      6.08 o 
   0   4   3     6846.58     7522.92     49.23 o 
   1   4   3     7306.65     7394.09     57.31 o 
   2   4   3     5255.23     5525.47     40.01 o 
   3   4   3     2101.16     2186.43     13.80 o 
   4   4   3      201.34      195.64      5.19 o 
  -4   5   3       80.02       86.30      2.64 o 
  -3   5   3     1051.16     1094.13      8.54 o 
  -2   5   3       54.12       21.94      2.10 o 
  -1   5   3      414.54      350.19      6.27 o 
   0   5   3        0.67       26.64      2.92 o 
   1   5   3     1625.93     2404.39     15.79 o 
   2   5   3     5034.53     5361.80     28.62 o 
   3   5   3        9.81       18.46      2.36 o 
   4   5   3     3984.11     3813.73     25.40 o 
   5   5   3      111.59      154.93      5.46 o 
  -5   6   3      304.42      326.77      4.91 o 
  -4   6   3      568.34      564.46      5.94 o 
  -3   6   3     1808.64     1789.96     15.94 o 
  -2   6   3      309.42      316.27      4.79 o 
  -1   6   3     1341.38     1110.16      8.93 o 
   0   6   3      403.72      309.03      6.45 o 
   1   6   3    11292.02    11222.59     83.86 o 
   2   6   3      614.18      665.43      7.23 o 
   3   6   3     1326.12     1403.70     13.08 o 
   4   6   3      409.68      410.12      5.68 o 
   5   6   3      184.75      178.09      4.91 o 
   6   6   3      138.74      158.21      5.27 o 
  -6   7   3      886.56      871.54     12.15 o 
  -5   7   3      207.59      228.27      5.28 o 
  -4   7   3      147.27      182.10      3.31 o 
  -3   7   3      320.73      360.52      7.87 o 
  -2   7   3      670.45      678.84      7.45 o 
  -1   7   3     2603.78     2877.00     24.71 o 
   0   7   3     1594.74     1663.12     14.60 o 
   1   7   3     5485.11     5781.89     41.07 o 
   2   7   3     3239.48     3748.74     22.69 o 
   3   7   3     5581.80     5830.65     33.52 o 
   4   7   3      540.10      502.25      8.96 o 
   5   7   3       86.96       99.44      4.25 o 
   6   7   3      493.98      413.96      6.50 o 
   7   7   3      127.52      120.12      7.80 o 
  -7   8   3      118.42       95.86      9.18 o 
  -6   8   3      220.33      220.22      6.86 o 
  -5   8   3      786.08      793.84      9.93 o 
  -4   8   3       43.85       50.05      7.18 o 
  -3   8   3      499.02      458.55      9.36 o 
  -2   8   3      880.46      799.57      8.47 o 
  -1   8   3       15.58       44.46      5.04 o 
   0   8   3     1983.41     2092.12     21.60 o 
   1   8   3     3267.82     3586.98     27.81 o 
   2   8   3     1872.10     2139.30     20.61 o 
   3   8   3     2941.67     3081.81     25.42 o 
   4   8   3      724.34      775.84      9.30 o 
   5   8   3     1857.07     1857.22     18.10 o 
   6   8   3      648.39      643.68      9.21 o 
   7   8   3        6.51        8.42      2.72 o 
   8   8   3     2427.97     2367.80     26.09 o 
  -8   9   3      249.18      234.80     11.84 o 
  -7   9   3      576.26      543.60     12.84 o 
  -6   9   3        8.75        9.53      2.48 o 
  -5   9   3      546.36      576.18     11.28 o 
  -4   9   3      427.63      407.75      8.68 o 
  -3   9   3     2045.05     2008.43     24.84 o 
  -2   9   3       34.32       28.53      3.98 o 
  -1   9   3       17.24       12.00      2.56 o 
   0   9   3     1430.21     1432.55     14.84 o 
   1   9   3     1765.08     1947.71     17.73 o 
   2   9   3     4268.88     4461.31     38.43 o 
   3   9   3      136.81      149.34      7.91 o 
   4   9   3      849.38      771.28      9.16 o 
   5   9   3      542.21      571.80      8.37 o 
   6   9   3       19.34       13.80      3.58 o 
   7   9   3        1.58        5.83      3.24 o 
   8   9   3      621.74      673.14     10.22 o 
   9   9   3       32.74       26.17      4.32 o 
  -9  10   3       79.41       63.66      7.61 o 
  -8  10   3      101.00       88.29     10.48 o 
  -7  10   3        3.28        7.86      3.99 o 
  -6  10   3      532.97      547.00     10.27 o 
  -5  10   3        2.05       12.07      3.56 o 
  -4  10   3     3396.19     3325.74     31.23 o 
  -3  10   3        1.08        3.98      1.71 o 
  -2  10   3      622.94      650.17     11.33 o 
  -1  10   3      100.32      101.87      6.81 o 
   0  10   3      365.28      357.02     10.68 o 
   1  10   3      440.00      458.94      7.11 o 
   2  10   3       26.14       26.83      3.84 o 
   3  10   3      334.61      383.06     10.25 o 
   4  10   3        0.08        5.04      1.98 o 
   5  10   3     1786.33     1794.81     17.06 o 
   6  10   3     2552.15     2595.36     28.38 o 
   7  10   3       28.50       19.32      3.52 o 
   8  10   3     2346.38     2272.60     19.61 o 
   9  10   3      682.07      733.59     12.70 o 
  10  10   3     1556.15     1645.36     21.97 o 
 -10  11   3      487.77      479.33     11.01 o 
  -9  11   3       99.51       92.12     13.40 o 
  -8  11   3       11.24        6.60      4.11 o 
  -7  11   3       24.47       25.99      4.05 o 
  -6  11   3      130.58      163.30     10.91 o 
  -5  11   3        1.16       10.96      3.34 o 
  -4  11   3       88.07       63.17      6.78 o 
  -3  11   3      293.64      281.52     12.80 o 
  -2  11   3      348.63      354.24      8.52 o 
  -1  11   3        7.40       11.22      2.73 o 
   0  11   3      236.78      255.35      8.64 o 
   1  11   3      660.30      647.99     10.75 o 
   2  11   3       13.02       14.26      2.64 o 
   3  11   3       64.23       46.11      5.00 o 
   4  11   3      599.35      584.89      8.57 o 
   5  11   3      636.73      617.78      9.76 o 
   6  11   3      731.04      743.86     14.71 o 
   7  11   3       17.83       27.78      4.46 o 
   8  11   3      293.68      244.55      9.70 o 
   9  11   3     3786.65     3905.21     31.89 o 
  10  11   3      496.15      521.70     13.90 o 
  11  11   3       34.98       23.52      4.96 o 
 -11  12   3      116.17       88.96     12.53 o 
 -10  12   3      327.26      351.47     11.36 o 
  -9  12   3       92.21       88.38      9.71 o 
  -8  12   3      103.79       91.78      8.24 o 
  -7  12   3       29.35       31.20      6.39 o 
  -6  12   3      306.32      311.42     11.75 o 
  -5  12   3     1190.82     1159.52     14.16 o 
  -4  12   3     1331.59     1266.70     16.25 o 
  -3  12   3        2.91        8.03      2.79 o 
  -2  12   3        9.73        6.68      2.73 o 
  -1  12   3       53.26       52.34      5.52 o 
   0  12   3      755.52      778.77     13.64 o 
   1  12   3      801.57      832.27     14.05 o 
   2  12   3      160.77      148.01      8.59 o 
   3  12   3       35.90       28.55      4.13 o 
   4  12   3       19.84       20.34      4.62 o 
   5  12   3       32.91       22.99      3.79 o 
   6  12   3      151.04      106.35     11.28 o 
   7  12   3     1168.98     1189.66     13.45 o 
   8  12   3     1139.04     1282.00     18.44 o 
   9  12   3      286.32      262.12     10.94 o 
  10  12   3       99.70       99.12     11.84 o 
  11  12   3      116.09      101.66     13.22 o 
  12  12   3        4.89       12.07      3.98 o 
 -12  13   3       72.90       50.67      9.48 o 
 -11  13   3       17.36       19.46      5.02 o 
 -10  13   3      141.14      119.31     12.22 o 
  -9  13   3        7.82       14.88      3.38 o 
  -8  13   3       13.85       16.62      3.86 o 
  -7  13   3       39.94       27.08      5.55 o 
  -6  13   3      549.49      589.11     10.62 o 
  -5  13   3     3572.29     3840.36     43.89 o 
  -4  13   3      985.97     1034.13     19.85 o 
  -3  13   3      726.23      699.71     12.93 o 
  -2  13   3     1583.70     1553.67     18.21 o 
  -1  13   3       89.60      120.29     13.86 o 
   0  13   3      191.44      164.75     18.67 o 
   1  13   3       11.69       13.44      3.31 o 
   2  13   3       40.70       36.24      5.83 o 
   3  13   3      912.26      877.18     15.14 o 
   4  13   3      136.87      119.41     14.95 o 
   5  13   3      927.76      937.26     15.10 o 
   6  13   3      422.46      433.06     10.07 o 
   7  13   3     1859.75     1772.33     26.29 o 
   8  13   3       42.68       54.66      7.40 o 
   9  13   3       22.01       23.91      5.20 o 
  10  13   3        0.00       12.66      3.76 o 
  11  13   3        0.02       13.71      5.18 o 
  12  13   3       75.28       57.07     10.00 o 
  13  13   3       45.19       44.06      9.30 o 
 -13  14   3        5.54       18.11      7.47 o 
 -12  14   3      130.60      136.30     18.21 o 
 -11  14   3       19.45       17.15      5.76 o 
 -10  14   3       30.09       20.84      6.70 o 
  -9  14   3       31.06       26.46      6.61 o 
  -8  14   3      185.52      219.25     12.36 o 
  -7  14   3       56.13       50.61      6.83 o 
  -6  14   3     1037.19     1045.75     19.47 o 
  -5  14   3     1152.39     1303.58     26.03 o 
  -4  14   3     4281.79     4431.51     41.00 o 
  -3  14   3        1.46       13.06      3.99 o 
  -2  14   3     1627.09     1634.11     19.23 o 
  -1  14   3      459.98      455.93     10.00 o 
   0  14   3       71.16       66.53     11.18 o 
   1  14   3        6.90        9.78      4.09 o 
   2  14   3       53.84       40.93      7.18 o 
   3  14   3      456.45      492.32      9.70 o 
   4  14   3       26.82       24.26      4.28 o 
   5  14   3       98.60       93.46     10.28 o 
   6  14   3       60.74       53.80      9.08 o 
   7  14   3      207.14      170.96     22.65 o 
   8  14   3       29.50       25.47      5.53 o 
   9  14   3        0.00        3.66      4.89 o 
  10  14   3       40.40       34.56      8.64 o 
  11  14   3        3.24       10.57      5.08 o 
  12  14   3        0.47       11.21      5.70 o 
  13  14   3       34.23       41.23     11.03 o 
 -11  15   3       84.27       79.36     14.68 o 
 -10  15   3       49.35       46.66      9.52 o 
  -9  15   3      224.91      250.74     17.41 o 
  -8  15   3      491.01      507.29     18.47 o 
  -7  15   3        7.46       16.16      4.67 o 
  -6  15   3       26.57       16.14      4.73 o 
  -5  15   3      191.69      170.68     17.99 o 
  -4  15   3      358.75      315.41     15.23 o 
  -3  15   3      116.97       99.14     14.85 o 
  -2  15   3       11.64        7.13      3.86 o 
  -1  15   3      128.07      127.95     13.91 o 
   0  15   3      497.77      484.24     12.07 o 
   1  15   3       40.46       33.80      6.16 o 
   2  15   3      287.62      329.51     16.17 o 
   3  15   3       74.65       61.32      9.44 o 
   4  15   3       58.27       48.90      6.15 o 
   5  15   3       52.16       50.07      8.14 o 
   6  15   3       29.35       29.67      5.64 o 
   7  15   3      177.32      169.06     14.50 o 
   8  15   3      188.00      130.86     12.97 o 
   9  15   3       85.71       63.45     12.04 o 
  10  15   3      206.97      231.61     20.86 o 
  11  15   3      111.19      110.02     17.66 o 
 -10  16   3        7.00       18.87      4.24 o 
  -9  16   3      103.61      106.60     18.37 o 
  -8  16   3        1.05       16.16      8.93 o 
  -7  16   3       36.14       36.62     11.24 o 
  -6  16   3       11.93       12.99      6.92 o 
  -5  16   3      266.72      294.71     20.21 o 
  -4  16   3       63.79       61.07      8.97 o 
  -3  16   3      241.91      258.70     17.20 o 
  -2  16   3       35.83       25.21      5.86 o 
  -1  16   3      277.41      313.82     18.99 o 
   0  16   3      107.89      108.61     14.87 o 
   1  16   3        0.02        7.42      4.09 o 
   2  16   3        6.84        6.34      5.20 o 
   3  16   3      591.16      572.27     14.09 o 
   4  16   3      206.47      215.63     20.15 o 
   5  16   3       11.05       14.56      4.30 o 
   6  16   3       61.74       59.63     10.33 o 
   7  16   3      309.45      308.86     15.43 o 
   8  16   3       22.60       20.17      6.98 o 
   9  16   3       35.37       33.21      9.37 o 
  10  16   3       17.03       15.51      6.32 o 
  -8  17   3       44.78       31.65      8.19 o 
  -7  17   3        3.43       12.40      6.83 o 
  -6  17   3       53.20       40.18      9.03 o 
  -5  17   3        3.70       16.17      6.37 o 
  -4  17   3       37.61       18.87      5.97 o 
  -3  17   3       24.15       24.56      6.24 o 
  -2  17   3       47.33       29.16      7.05 o 
  -1  17   3       31.27       35.13      7.71 o 
   0  17   3      265.03      257.08     18.58 o 
   1  17   3      314.27      365.54     12.28 o 
   2  17   3       11.33       13.74      4.86 o 
   3  17   3        0.45       10.38      5.21 o 
   4  17   3      197.57      238.73     14.37 o 
   5  17   3        2.02       11.06      4.35 o 
   6  17   3       34.72       33.00      7.24 o 
   7  17   3        1.27        9.74      4.03 o 
   8  17   3       34.10       35.07      7.51 o 
  -6  18   3        0.06       14.86      6.54 o 
  -5  18   3      305.36      367.29     19.85 o 
  -4  18   3        8.86       10.32      5.56 o 
  -3  18   3        1.11       10.92      6.31 o 
  -2  18   3       20.61       18.48      4.78 o 
  -1  18   3      117.04       91.25     19.68 o 
   0  18   3        0.37       12.95      6.50 o 
   1  18   3      132.29      154.63     33.52 o 
   2  18   3        0.69       11.90      5.62 o 
   3  18   3        1.86       12.36      6.44 o 
   4  18   3     1008.90     1213.83     30.90 o 
   5  18   3       77.40       54.84     10.44 o 
   6  18   3       68.37       56.74     11.23 o 
  -2  19   3       32.49       13.72      8.23 o 
  -1  19   3       64.72       48.32     12.74 o 
   0  19   3       42.36       50.81     11.73 o 
   1  19   3       57.67       50.84     11.78 o 
   2  19   3      474.77      560.75     20.14 o 
   0   0   4    17636.96    19269.33    204.54 o 
   0   1   4     1667.24     1715.34     10.25 o 
   1   1   4      806.22      845.13      7.22 o 
  -1   2   4        0.04        3.67      1.45 o 
   0   2   4     2559.78     2564.10     15.17 o 
   1   2   4       23.55       10.36      2.10 o 
   2   2   4     1920.40     1627.94     17.56 o 
  -2   3   4      465.79      322.41      5.40 o 
  -1   3   4      121.21      193.90      3.28 o 
   0   3   4     1748.23     1813.88     11.29 o 
   1   3   4        4.80        7.37      1.49 o 
   2   3   4       31.51       35.91      4.30 o 
   3   3   4     2343.73     2112.43     13.57 o 
  -3   4   4       85.11      100.00      4.45 o 
  -2   4   4     1016.24      911.57      8.80 o 
  -1   4   4       55.49       33.97      3.50 o 
   0   4   4      504.43      422.23      5.43 o 
   1   4   4       99.30      134.55      5.27 o 
   2   4   4     2289.28     2047.33     13.85 o 
   3   4   4     3452.44     3543.66     26.79 o 
   4   4   4      349.30      425.46      5.70 o 
  -4   5   4       52.44       85.26      4.44 o 
  -3   5   4       47.21       66.51      3.34 o 
  -2   5   4      675.94      651.81      9.65 o 
  -1   5   4      491.25      439.46      6.93 o 
   0   5   4     2682.07     2537.98     17.32 o 
   1   5   4     8527.77     8737.04     47.58 o 
   2   5   4       99.61      123.23      4.42 o 
   3   5   4     1471.91     1526.22     11.52 o 
   4   5   4      741.71      738.08      7.80 o 
   5   5   4       87.35       79.37      3.77 o 
  -5   6   4     2471.90     2498.72     19.96 o 
  -4   6   4     1204.03     1180.87     11.64 o 
  -3   6   4        2.35        6.07      2.13 o 
  -2   6   4     2001.57     2204.52     15.81 o 
  -1   6   4      903.32      932.11     12.57 o 
   0   6   4     7988.67     7826.94     43.75 o 
   1   6   4      908.63     1203.74     14.76 o 
   2   6   4    10695.81    11498.66     79.45 o 
   3   6   4      287.17      274.69      4.59 o 
   4   6   4     1738.83     1894.04     17.56 o 
   5   6   4       49.10       48.12      5.14 o 
   6   6   4       21.38       20.31      3.51 o 
  -6   7   4      680.70      700.44     16.35 o 
  -5   7   4     1143.99     1183.45     12.42 o 
  -4   7   4      190.69      204.93      4.08 o 
  -3   7   4       10.29        4.85      0.98 o 
  -2   7   4       92.21      100.68      6.16 o 
  -1   7   4      392.39      368.02      7.41 o 
   0   7   4     1641.53     1707.51     14.01 o 
   1   7   4      107.07      204.89      5.03 o 
   2   7   4     4590.27     4960.50     37.13 o 
   3   7   4       37.96       19.81      3.34 o 
   4   7   4     2729.90     2586.38     24.63 o 
   5   7   4       13.78       10.75      2.11 o 
   6   7   4       67.32       60.57      6.67 o 
   7   7   4     1147.14     1245.23     13.34 o 
  -7   8   4      681.22      710.32     12.92 o 
  -6   8   4     2249.92     2234.52     27.72 o 
  -5   8   4     1615.12     1618.11     19.52 o 
  -4   8   4     3589.70     3731.73     25.23 o 
  -3   8   4       52.15       82.82      6.17 o 
  -2   8   4     1050.38     1196.58     13.29 o 
  -1   8   4        3.81       16.97      3.91 o 
   0   8   4      660.24      702.68     10.89 o 
   1   8   4     3588.24     3937.36     33.27 o 
   2   8   4     1188.36     1317.97     16.46 o 
   3   8   4       98.35      100.46      6.40 o 
   4   8   4        5.04        5.97      1.95 o 
   5   8   4       41.97       33.19      4.25 o 
   6   8   4      100.77      108.27      7.85 o 
   7   8   4     1158.81     1218.30     22.89 o 
   8   8   4        6.11        8.76      2.21 o 
  -8   9   4     1971.57     2071.98     31.94 o 
  -7   9   4       31.69       27.03      4.30 o 
  -6   9   4        1.29        1.76      3.22 o 
  -5   9   4       71.30       78.14      9.94 o 
  -4   9   4      148.44      142.84     12.05 o 
  -3   9   4      230.00      281.14      6.77 o 
  -2   9   4      392.62      448.82      7.95 o 
  -1   9   4       46.24       37.43      5.37 o 
   0   9   4        3.27        8.92      3.02 o 
   1   9   4      629.95      612.69      9.12 o 
   2   9   4     2310.07     2393.13     22.96 o 
   3   9   4        0.00        5.67      2.37 o 
   4   9   4      306.39      290.36      6.13 o 
   5   9   4        6.85        8.33      2.42 o 
   6   9   4      193.02      197.93      6.67 o 
   7   9   4     1936.49     1936.98     17.41 o 
   8   9   4      289.22      285.10      8.63 o 
   9   9   4      181.71      167.93     10.92 o 
  -9  10   4       28.26       31.70      5.84 o 
  -8  10   4      235.77      226.23     10.62 o 
  -7  10   4        0.04        7.21      3.02 o 
  -6  10   4     3432.77     3607.73     31.76 o 
  -5  10   4      850.37      894.91     11.92 o 
  -4  10   4     3138.12     3033.85     24.11 o 
  -3  10   4     1303.63     1279.38     15.93 o 
  -2  10   4      111.38       99.33     10.19 o 
  -1  10   4      181.84      202.92      8.72 o 
   0  10   4     1397.20     1419.92     15.89 o 
   1  10   4     1163.70     1200.32     19.08 o 
   2  10   4      375.34      355.52      9.00 o 
   3  10   4      476.83      500.36      9.06 o 
   4  10   4      551.21      509.24     10.64 o 
   5  10   4        7.39        9.24      2.24 o 
   6  10   4      286.55      294.60      8.49 o 
   7  10   4      492.59      512.10     10.74 o 
   8  10   4      653.83      663.92     16.65 o 
   9  10   4      222.69      232.95     12.26 o 
  10  10   4     1071.98     1149.57     22.96 o 
 -10  11   4       47.37       46.77      7.84 o 
  -9  11   4        3.21       12.38      4.50 o 
  -8  11   4      112.94       79.88     11.80 o 
  -7  11   4      733.25      777.77     14.13 o 
  -6  11   4     1103.05     1163.68     18.27 o 
  -5  11   4     3260.39     3438.20     33.68 o 
  -4  11   4      166.95      164.32     19.16 o 
  -3  11   4      504.30      482.03     11.74 o 
  -2  11   4       95.73      130.49     11.40 o 
  -1  11   4      146.96      144.90     14.41 o 
   0  11   4       27.63       23.07      3.74 o 
   1  11   4      118.18      101.86      9.39 o 
   2  11   4      397.48      387.51      9.18 o 
   3  11   4       22.14       19.15      4.71 o 
   4  11   4        8.94       11.83      2.90 o 
   5  11   4      440.18      471.99      9.23 o 
   6  11   4       32.13       14.24      5.06 o 
   7  11   4      626.90      604.23     10.55 o 
   8  11   4       47.19       43.92      7.98 o 
   9  11   4     2665.84     2648.95     28.62 o 
  10  11   4     1355.82     1375.31     20.45 o 
  11  11   4      423.41      419.40     13.98 o 
 -11  12   4      547.27      612.52     18.49 o 
 -10  12   4       13.23       16.68      4.33 o 
  -9  12   4      388.67      433.83     17.92 o 
  -8  12   4      443.88      440.69     13.27 o 
  -7  12   4       86.66       81.80     10.57 o 
  -6  12   4      324.87      294.37     10.78 o 
  -5  12   4        3.06        6.62      4.30 o 
  -4  12   4       10.20        9.59      4.17 o 
  -3  12   4        8.12        9.41      4.45 o 
  -2  12   4      531.20      496.81     13.12 o 
  -1  12   4       45.82       23.59      4.93 o 
   0  12   4      336.45      294.38      7.52 o 
   1  12   4      275.33      309.63     10.12 o 
   2  12   4      159.01      152.31     11.92 o 
   3  12   4       26.72       23.92      4.39 o 
   4  12   4        1.13        8.59      4.12 o 
   5  12   4       39.27       35.55      5.94 o 
   6  12   4      235.50      210.58     12.40 o 
   7  12   4       10.63       11.52      4.50 o 
   8  12   4      279.38      331.40     11.58 o 
   9  12   4      906.51      934.15     20.36 o 
  10  12   4        1.24       15.23      4.77 o 
  11  12   4        3.81        9.76      5.33 o 
  12  12   4       69.84       67.40     13.95 o 
 -12  13   4       63.27       45.21      9.23 o 
 -11  13   4       74.75       71.42     12.21 o 
 -10  13   4        0.35        3.23      3.29 o 
  -9  13   4       53.16       42.87      6.79 o 
  -8  13   4      178.80      185.88     18.91 o 
  -7  13   4      540.39      567.55     16.17 o 
  -6  13   4        0.53        9.95      4.16 o 
  -5  13   4      445.98      456.49     17.09 o 
  -4  13   4      137.69      175.05     14.59 o 
  -3  13   4      607.35      646.68     13.29 o 
  -2  13   4       36.95       30.26      5.82 o 
  -1  13   4      164.41      144.20     14.56 o 
   0  13   4        6.50       15.11      3.80 o 
   1  13   4      133.21      123.38     14.24 o 
   2  13   4       28.34       29.84      5.80 o 
   3  13   4      398.43      396.48     12.36 o 
   4  13   4       96.90       64.59      9.43 o 
   5  13   4      105.97       85.86     10.64 o 
   6  13   4       55.97       31.30      4.77 o 
   7  13   4      195.11      151.88     18.42 o 
   8  13   4       15.94       14.54      4.44 o 
   9  13   4       93.77       98.85     14.14 o 
  10  13   4      339.34      336.04     23.61 o 
  11  13   4       47.11       26.52     10.00 o 
  12  13   4        5.58       21.88      6.00 o 
  13  13   4       40.60       46.59     10.70 o 
 -12  14   4       11.81       16.51      6.62 o 
 -11  14   4      436.28      522.19     22.47 o 
 -10  14   4       26.29       24.11      6.19 o 
  -9  14   4      155.98      108.90     20.09 o 
  -8  14   4     1189.43     1244.49     19.55 o 
  -7  14   4      383.67      414.39     12.16 o 
  -6  14   4      303.85      355.12     14.02 o 
  -5  14   4      159.34      202.91     13.76 o 
  -4  14   4       71.71       55.11      7.21 o 
  -3  14   4      598.26      529.47     11.77 o 
  -2  14   4        3.65        9.96      4.22 o 
  -1  14   4        2.14        6.80      4.25 o 
   0  14   4      698.56      690.19     14.96 o 
   1  14   4       94.86       73.63     11.31 o 
   2  14   4      100.75       86.52     11.76 o 
   3  14   4      926.74      988.27     15.22 o 
   4  14   4      257.81      249.07     12.85 o 
   5  14   4       83.46       72.81     11.97 o 
   6  14   4        8.32       17.63      4.05 o 
   7  14   4       38.89       32.70      5.67 o 
   8  14   4       62.56       65.57     11.94 o 
   9  14   4       63.64       44.67      9.18 o 
  10  14   4      121.00       95.99     17.41 o 
  11  14   4      207.94      143.13     28.37 o 
  12  14   4      157.34      124.69     26.24 o 
 -11  15   4        7.61       12.42      7.35 o 
 -10  15   4        0.28        5.84      4.11 o 
  -9  15   4       26.57       24.55      5.47 o 
  -8  15   4       22.30       21.83      6.73 o 
  -7  15   4        1.46        7.87      3.44 o 
  -6  15   4       86.87       61.05      9.90 o 
  -5  15   4      113.81       94.14     11.71 o 
  -4  15   4      294.80      287.45     13.84 o 
  -3  15   4       15.34       14.14      3.48 o 
  -2  15   4      239.48      244.13     16.10 o 
  -1  15   4       53.87       56.11      9.53 o 
   0  15   4      218.46      209.24     16.60 o 
   1  15   4      310.58      380.30     14.44 o 
   2  15   4       36.88       41.51      6.52 o 
   3  15   4      489.14      439.54     11.40 o 
   4  15   4       12.03       13.66      5.49 o 
   5  15   4       10.57        7.68      3.61 o 
   6  15   4        3.03        9.95      3.78 o 
   7  15   4        1.93        7.31      4.29 o 
   8  15   4        0.72        6.70      5.30 o 
   9  15   4        5.58       13.63      4.99 o 
  10  15   4       34.87       40.92      8.46 o 
  11  15   4        3.50       18.08      9.10 o 
  -9  16   4      640.35      668.67     19.37 o 
  -8  16   4      478.47      557.42     26.97 o 
  -7  16   4      784.26      826.98     29.56 o 
  -6  16   4       41.61       32.09      6.12 o 
  -5  16   4      339.09      362.97     14.27 o 
  -4  16   4        3.33        7.50      3.50 o 
  -3  16   4      131.12      114.02     10.66 o 
  -2  16   4      227.56      221.28     12.60 o 
  -1  16   4       18.97        7.89      4.70 o 
   0  16   4      222.80      235.63     16.00 o 
   1  16   4       34.92       26.85      6.09 o 
   2  16   4       16.80       18.68      4.75 o 
   3  16   4      112.98       77.60     14.24 o 
   4  16   4       25.58       26.42      6.09 o 
   5  16   4        4.39        9.98      4.01 o 
   6  16   4       13.69       22.13      4.29 o 
   7  16   4      107.06       73.40     16.55 o 
   8  16   4       76.65       68.30     11.86 o 
   9  16   4      216.00      199.59     16.91 o 
  -7  17   4       33.22       24.62      7.95 o 
  -6  17   4        7.35       12.94      3.95 o 
  -5  17   4       18.12       15.40      6.50 o 
  -4  17   4        3.52       14.85      5.49 o 
  -3  17   4        3.34       13.69      4.71 o 
  -2  17   4      136.95      100.57     18.61 o 
  -1  17   4       33.35       39.19      8.91 o 
   0  17   4       31.61       25.70      6.56 o 
   1  17   4       45.74       35.11      7.50 o 
   2  17   4       18.44       16.18      6.13 o 
   3  17   4       35.92       24.20      7.95 o 
   4  17   4       91.72       64.33     13.74 o 
   5  17   4      448.08      448.50     18.34 o 
   6  17   4       16.94       15.56      5.86 o 
   7  17   4       47.59       34.99     10.96 o 
  -4  18   4       31.04       18.63      7.24 o 
  -3  18   4       49.38       30.96      7.28 o 
  -2  18   4      240.22      287.89     21.08 o 
  -1  18   4        3.74       15.72      6.61 o 
   0  18   4       14.84        8.63      5.33 o 
   1  18   4       10.87       17.29      5.09 o 
   2  18   4      169.28      208.31     27.28 o 
   3  18   4       10.12       19.48      5.13 o 
   4  18   4      593.99      700.62     20.45 o 
   0   0   5       97.91       96.49     15.10 o 
   0   1   5      282.05      422.75      7.23 o 
   1   1   5     5129.28     5597.04     36.44 o 
  -1   2   5      698.85      758.54      8.23 o 
   0   2   5        0.49        4.66      2.19 o 
   1   2   5     4052.62     4518.31     27.97 o 
   2   2   5     3239.15     3020.50     19.75 o 
  -2   3   5      398.55      300.40      9.23 o 
  -1   3   5       43.08       54.53      4.50 o 
   0   3   5     1459.60     1697.75     13.58 o 
   1   3   5     1723.77     1744.75     12.75 o 
   2   3   5      208.98      202.07      4.28 o 
   3   3   5     1327.19     1141.88     12.65 o 
  -3   4   5       44.76       40.80      5.08 o 
  -2   4   5      710.71      655.02      8.31 o 
  -1   4   5       97.22       97.13      3.40 o 
   0   4   5        0.83        2.48      2.12 o 
   1   4   5       54.95       69.41      2.58 o 
   2   4   5     1229.52     1125.03     10.64 o 
   3   4   5      959.05      875.13     12.02 o 
   4   4   5        3.23        6.55      2.32 o 
  -4   5   5     1115.30     1070.02     11.01 o 
  -3   5   5     1485.20     1482.84     17.80 o 
  -2   5   5     1777.95     1999.87     18.59 o 
  -1   5   5       10.63        7.84      2.48 o 
   0   5   5        0.75        6.91      3.05 o 
   1   5   5      880.97      739.13      9.80 o 
   2   5   5      170.08      197.52      4.72 o 
   3   5   5      482.95      534.68      7.47 o 
   4   5   5        7.18        1.62      1.65 o 
   5   5   5      822.02      836.45     10.54 o 
  -5   6   5        0.80        5.79      1.92 o 
  -4   6   5     2825.41     3082.72     27.74 o 
  -3   6   5      489.71      529.86      6.19 o 
  -2   6   5      936.51      917.81     11.29 o 
  -1   6   5      106.69       93.64      6.14 o 
   0   6   5     1686.69     1564.71     22.31 o 
   1   6   5       35.47       37.33      4.86 o 
   2   6   5     1250.00     1172.36     18.89 o 
   3   6   5      917.48      975.03     11.53 o 
   4   6   5      213.27      214.82      6.16 o 
   5   6   5     1896.60     1964.85     16.13 o 
   6   6   5     2211.26     2412.77     19.74 o 
  -6   7   5     3400.14     3361.33     33.91 o 
  -5   7   5     5121.75     5420.05     38.26 o 
  -4   7   5      108.88      103.22      7.46 o 
  -3   7   5      780.28      801.70      9.63 o 
  -2   7   5        5.45        9.52      2.45 o 
  -1   7   5       18.46       13.40      2.90 o 
   0   7   5       10.74       11.31      2.91 o 
   1   7   5      193.52      177.96     11.15 o 
   2   7   5       19.99       15.41      2.66 o 
   3   7   5      450.60      374.41      7.23 o 
   4   7   5      210.93      179.67      6.79 o 
   5   7   5      410.93      404.12      6.59 o 
   6   7   5      674.05      709.77     12.07 o 
   7   7   5     1889.09     1785.51     16.52 o 
  -7   8   5      344.53      369.25     12.24 o 
  -6   8   5     2387.64     2504.36     30.99 o 
  -5   8   5        7.17       10.33      3.15 o 
  -4   8   5      814.60      788.12     11.56 o 
  -3   8   5     1206.71     1129.39     13.31 o 
  -2   8   5     1677.85     1788.99     17.35 o 
  -1   8   5      841.64      871.01     13.53 o 
   0   8   5      635.96      594.21     11.90 o 
   1   8   5      147.85      166.64      6.07 o 
   2   8   5      280.10      294.42      9.51 o 
   3   8   5        1.14        7.40      2.32 o 
   4   8   5      238.96      262.61      6.43 o 
   5   8   5       37.41       43.85      6.13 o 
   6   8   5     1087.90     1142.34     18.94 o 
   7   8   5      858.53      855.24     14.73 o 
   8   8   5        7.48       10.95      3.69 o 
  -8   9   5        3.91        8.38      4.55 o 
  -7   9   5     4935.11     5136.82     30.38 o 
  -6   9   5      244.78      275.09      9.98 o 
  -5   9   5     1610.42     1562.00     20.20 o 
  -4   9   5      525.69      530.02     12.32 o 
  -3   9   5     4819.15     4916.30     42.47 o 
  -2   9   5       14.21        5.41      3.12 o 
  -1   9   5      187.88      218.44     12.13 o 
   0   9   5       96.42      103.87     10.97 o 
   1   9   5       28.36       19.97      3.74 o 
   2   9   5      960.78     1002.01     15.38 o 
   3   9   5       79.01       65.35      7.28 o 
   4   9   5       64.62       71.95      7.03 o 
   5   9   5       79.30       65.64      7.75 o 
   6   9   5       97.50       92.03      9.66 o 
   7   9   5       49.02       62.54      7.75 o 
   8   9   5       20.07       11.95      4.71 o 
   9   9   5       53.74       49.38      9.00 o 
  -9  10   5       98.00       80.31     11.95 o 
  -8  10   5        3.09       10.55      4.06 o 
  -7  10   5      140.07      123.86     14.51 o 
  -6  10   5      184.93      158.16     21.00 o 
  -5  10   5      423.53      421.20     12.39 o 
  -4  10   5       22.43       15.94      4.67 o 
  -3  10   5      416.20      436.11     10.60 o 
  -2  10   5        6.95        6.10      4.22 o 
  -1  10   5      181.77      159.99     11.97 o 
   0  10   5      215.00      220.15      7.74 o 
   1  10   5      194.29      184.27     14.28 o 
   2  10   5      505.08      533.24     12.20 o 
   3  10   5      142.91      164.31      8.21 o 
   4  10   5       44.88       47.94      5.65 o 
   5  10   5        4.29        6.15      3.32 o 
   6  10   5      496.75      495.70     11.86 o 
   7  10   5       98.36       98.23     11.82 o 
   8  10   5       22.61       32.23      7.80 o 
   9  10   5        0.04        4.18      5.20 o 
  10  10   5      194.30      196.05     22.29 o 
 -10  11   5      281.59      277.79     12.76 o 
  -9  11   5      109.80       97.58     15.84 o 
  -8  11   5        6.87        3.83      4.84 o 
  -7  11   5      403.25      402.75     18.48 o 
  -6  11   5       58.82       37.67      7.23 o 
  -5  11   5     1313.30     1380.64     19.25 o 
  -4  11   5      124.17       98.99     12.40 o 
  -3  11   5       32.45       32.35      4.84 o 
  -2  11   5       34.95       27.43      5.22 o 
  -1  11   5      181.16      136.91     14.47 o 
   0  11   5      765.30      708.79     14.33 o 
   1  11   5      473.71      531.76     11.97 o 
   2  11   5     2033.94     2026.38     25.74 o 
   3  11   5      502.08      449.41      9.41 o 
   4  11   5       51.60       50.18      7.23 o 
   5  11   5      836.28      782.00     16.19 o 
   6  11   5      131.99      107.90     13.95 o 
   7  11   5      445.17      469.95     12.35 o 
   8  11   5        6.29        8.47      4.84 o 
   9  11   5       24.63       22.65      5.70 o 
  10  11   5      147.82      143.87     18.35 o 
  11  11   5      221.38      205.14     17.36 o 
 -11  12   5      228.24      191.39     26.73 o 
 -10  12   5      611.17      668.01     24.30 o 
  -9  12   5      122.76      109.01     15.55 o 
  -8  12   5      198.54      212.38     21.32 o 
  -7  12   5        7.70       20.73      4.88 o 
  -6  12   5       36.18       31.42      6.97 o 
  -5  12   5        9.28       16.27      3.89 o 
  -4  12   5       66.53       49.68      7.44 o 
  -3  12   5        0.26        7.16      3.82 o 
  -2  12   5      740.16      786.85     20.42 o 
  -1  12   5      155.23      135.72     16.06 o 
   0  12   5      316.59      333.61     11.91 o 
   1  12   5       65.07       53.82      7.45 o 
   2  12   5     1839.13     1773.06     18.76 o 
   3  12   5     1001.26      901.98     13.55 o 
   4  12   5     2218.57     2317.76     19.68 o 
   5  12   5      241.18      236.53     13.15 o 
   6  12   5       10.43       18.46      5.00 o 
   7  12   5        0.29        5.05      4.80 o 
   8  12   5      958.18     1075.91     20.62 o 
   9  12   5       37.39       36.94      9.79 o 
  10  12   5      306.86      299.08     12.89 o 
  11  12   5      118.99      101.73     17.40 o 
  12  12   5        3.97       15.14      5.73 o 
 -12  13   5        1.09       18.78      7.09 o 
 -11  13   5      231.56      234.32     15.65 o 
 -10  13   5      110.58       76.08     13.49 o 
  -9  13   5       56.25       41.85      6.90 o 
  -8  13   5       12.60       17.34      4.39 o 
  -7  13   5      544.57      600.58     14.54 o 
  -6  13   5       42.15       36.10      6.80 o 
  -5  13   5       23.15       24.66      5.49 o 
  -4  13   5       33.27       19.10      4.64 o 
  -3  13   5      516.79      517.34     15.07 o 
  -2  13   5      114.51      115.07     14.29 o 
  -1  13   5      514.11      469.43     12.25 o 
   0  13   5      566.34      565.47     16.51 o 
   1  13   5      432.67      442.90     14.51 o 
   2  13   5      174.04      115.33     14.72 o 
   3  13   5      124.99      106.10     14.25 o 
   4  13   5      640.55      660.09     21.94 o 
   5  13   5        7.02       22.94      5.14 o 
   6  13   5      123.21      128.06     11.13 o 
   7  13   5       25.35       36.52      8.84 o 
   8  13   5       54.38       44.10     10.02 o 
   9  13   5      241.35      264.79     28.59 o 
  10  13   5        1.92       13.36      4.85 o 
  11  13   5       44.68       41.22     11.34 o 
  12  13   5       32.53       25.63      7.02 o 
 -11  14   5      893.47      819.38     24.12 o 
 -10  14   5     1580.79     1705.03     29.13 o 
  -9  14   5      159.42      173.64     19.06 o 
  -8  14   5      185.51      213.87     16.85 o 
  -7  14   5       23.98       27.70      6.11 o 
  -6  14   5       65.13       46.28      8.96 o 
  -5  14   5       21.23       16.39      4.44 o 
  -4  14   5        1.13       14.32      4.46 o 
  -3  14   5        0.28        7.35      4.50 o 
  -2  14   5      484.09      460.37     15.03 o 
  -1  14   5      293.80      295.04     14.82 o 
   0  14   5       36.88       40.93      7.45 o 
   1  14   5      678.44      648.53     17.72 o 
   2  14   5      440.41      434.48     17.22 o 
   3  14   5        0.04        4.87      4.07 o 
   4  14   5       14.35       11.21      4.72 o 
   5  14   5       11.12       16.36      3.82 o 
   6  14   5       47.73       29.42      7.36 o 
   7  14   5       13.38        8.55      4.39 o 
   8  14   5        3.68        6.68      4.32 o 
   9  14   5       25.93       30.78      7.53 o 
  10  14   5      299.94      309.55     20.54 o 
  11  14   5       37.76       29.00      8.39 o 
  -9  15   5      545.70      614.03     27.89 o 
  -8  15   5      294.24      283.54     20.58 o 
  -7  15   5      293.47      248.70     16.82 o 
  -6  15   5       37.09       30.10      6.95 o 
  -5  15   5       66.63       43.26      7.39 o 
  -4  15   5        4.99        6.24      4.99 o 
  -3  15   5      128.58      116.16     18.78 o 
  -2  15   5        8.69       16.61      4.08 o 
  -1  15   5      176.25      130.64     19.29 o 
   0  15   5        1.09        4.55      4.21 o 
   1  15   5      105.73       88.31     15.09 o 
   2  15   5       79.96       63.43     11.83 o 
   3  15   5        3.52        1.59      4.39 o 
   4  15   5       69.37       46.42      9.78 o 
   5  15   5      108.33       94.62     15.96 o 
   6  15   5       70.08       54.17     11.77 o 
   7  15   5      101.10      106.86     14.19 o 
   8  15   5        0.79        9.85      5.62 o 
   9  15   5        0.02       14.96      6.01 o 
  -8  16   5        4.03        7.75      5.22 o 
  -7  16   5        1.62       12.89      5.45 o 
  -6  16   5        8.93       14.50      4.64 o 
  -5  16   5       25.15       31.37      6.42 o 
  -4  16   5      109.40       74.47     14.51 o 
  -3  16   5       17.13       12.99      4.98 o 
  -2  16   5        0.59        6.69      4.07 o 
  -1  16   5      176.25      158.31     23.85 o 
   0  16   5      240.98      264.84     17.34 o 
   1  16   5        7.38       13.53      5.16 o 
   2  16   5       48.02       26.30      7.99 o 
   3  16   5       16.10       15.38      6.15 o 
   4  16   5       81.46       78.15     14.81 o 
   5  16   5       28.80       23.92      6.99 o 
   6  16   5       65.17       45.44     13.40 o 
   7  16   5      200.22      233.20     17.57 o 
   8  16   5      124.67      110.68     22.61 o 
  -5  17   5       73.94       62.04     15.15 o 
  -4  17   5        0.28        4.34      4.22 o 
  -3  17   5       74.79       43.03      9.51 o 
  -2  17   5      129.39      107.17     18.90 o 
  -1  17   5      334.62      415.69     29.09 o 
   0  17   5        2.45        7.13      5.33 o 
   1  17   5       25.45       24.96      7.80 o 
   2  17   5       32.39       29.42      6.80 o 
   3  17   5        0.75        3.64      4.16 o 
   4  17   5       17.48       14.45      5.13 o 
   5  17   5       23.26       26.12      7.44 o 
   0   0   6     1072.54     1367.57     27.58 o 
   0   1   6     2292.71     2447.36     20.94 o 
   1   1   6        7.50       12.13      3.16 o 
  -1   2   6        8.91       13.94      2.47 o 
   0   2   6     1798.68     1848.25     18.20 o 
   1   2   6     1255.18     1414.87     13.94 o 
   2   2   6      321.60      305.26      6.38 o 
  -2   3   6      552.93      489.73      8.48 o 
  -1   3   6       22.00       26.11      3.06 o 
   0   3   6      262.15      247.38      6.23 o 
   1   3   6     2863.18     2995.76     28.71 o 
   2   3   6        8.68       11.00      2.17 o 
   3   3   6     1143.79     1137.71     14.59 o 
  -3   4   6      168.96      158.38      5.51 o 
  -2   4   6       10.40       16.91      3.87 o 
  -1   4   6       13.33       12.40      3.03 o 
   0   4   6      223.13      243.40      7.77 o 
   1   4   6      647.85      718.55     10.00 o 
   2   4   6      444.78      439.48      8.79 o 
   3   4   6      587.03      552.16      7.93 o 
   4   4   6        5.67        7.74      2.19 o 
  -4   5   6     1671.39     1617.46     16.94 o 
  -3   5   6       14.27       18.82      3.26 o 
  -2   5   6     1604.18     1642.15     25.23 o 
  -1   5   6        8.70       10.67      2.77 o 
   0   5   6        7.49       13.30      2.61 o 
   1   5   6      794.47      770.23     10.04 o 
   2   5   6      269.48      261.54      8.00 o 
   3   5   6       21.84       20.33      3.36 o 
   4   5   6       25.04       24.59      2.67 o 
   5   5   6      976.25     1013.40     11.40 o 
  -5   6   6      138.64      116.80      6.61 o 
  -4   6   6     6707.58     7082.97     48.09 o 
  -3   6   6       31.21       33.51      3.95 o 
  -2   6   6      159.57      159.63      7.31 o 
  -1   6   6      498.96      443.62     11.05 o 
   0   6   6      714.91      734.80     10.22 o 
   1   6   6      123.01      137.41      7.16 o 
   2   6   6     1522.57     1623.40     16.84 o 
   3   6   6      137.83      141.66      7.94 o 
   4   6   6       64.84       69.68      7.04 o 
   5   6   6     4151.27     4413.51     33.17 o 
   6   6   6      637.17      666.61     13.24 o 
  -6   7   6       58.29       68.39      9.25 o 
  -5   7   6      813.88      878.86     26.84 o 
  -4   7   6      199.80      180.17      7.58 o 
  -3   7   6     1522.24     1532.77     17.63 o 
  -2   7   6     1234.20     1243.85     17.99 o 
  -1   7   6      797.73      810.38     13.74 o 
   0   7   6      223.90      193.89      6.99 o 
   1   7   6      226.65      210.35      6.81 o 
   2   7   6       26.54       24.07      3.98 o 
   3   7   6        4.00        5.34      2.66 o 
   4   7   6       29.09       22.50      3.59 o 
   5   7   6       88.75       88.95     10.15 o 
   6   7   6      150.47      164.44      9.01 o 
   7   7   6     1077.70     1087.41     24.87 o 
  -7   8   6     1167.16     1206.01     16.17 o 
  -6   8   6      958.29      891.91     13.04 o 
  -5   8   6      137.23      152.02     11.33 o 
  -4   8   6      102.11      110.03     12.06 o 
  -3   8   6      607.68      632.64     16.28 o 
  -2   8   6       39.88       42.30      5.59 o 
  -1   8   6      932.09      894.92     13.44 o 
   0   8   6        0.35        6.59      2.35 o 
   1   8   6      314.31      312.20      8.14 o 
   2   8   6       41.95       32.91      4.35 o 
   3   8   6       19.70        9.92      2.42 o 
   4   8   6       87.31       87.91      8.66 o 
   5   8   6       53.44       45.78      6.38 o 
   6   8   6       21.76       22.77      4.16 o 
   7   8   6      222.81      210.63     13.97 o 
   8   8   6     1890.70     1984.46     25.55 o 
  -8   9   6       10.29       14.05      5.28 o 
  -7   9   6       66.45       51.00      7.11 o 
  -6   9   6        0.19        6.32      4.02 o 
  -5   9   6     1035.76      992.76     19.58 o 
  -4   9   6      163.75      195.38     11.18 o 
  -3   9   6      328.37      323.56     10.82 o 
  -2   9   6        5.03       11.27      2.86 o 
  -1   9   6       14.78       13.33      3.45 o 
   0   9   6      439.47      432.75      8.85 o 
   1   9   6       21.97       19.67      3.44 o 
   2   9   6      664.87      628.13     10.85 o 
   3   9   6      174.64      166.18     16.65 o 
   4   9   6      182.12      177.15      8.54 o 
   5   9   6      119.18      135.99     10.76 o 
   6   9   6       84.41       74.31     10.10 o 
   7   9   6       68.94       57.54      9.52 o 
   8   9   6       20.51       26.51      7.11 o 
   9   9   6       63.52       57.25      9.63 o 
  -9  10   6      381.29      408.64     13.77 o 
  -8  10   6       43.17       36.02      7.46 o 
  -7  10   6      103.42      112.85     14.10 o 
  -6  10   6      938.50     1032.18     24.32 o 
  -5  10   6      578.80      547.08     11.64 o 
  -4  10   6     2817.20     2880.74     35.69 o 
  -3  10   6        7.11       15.31      4.90 o 
  -2  10   6      175.91      172.36     19.52 o 
  -1  10   6      161.06      146.71     16.85 o 
   0  10   6     2164.98     2210.80     24.74 o 
   1  10   6      827.92      872.44     13.81 o 
   2  10   6      355.62      294.46     11.40 o 
   3  10   6       63.80       57.67      7.53 o 
   4  10   6        7.74        8.81      3.91 o 
   5  10   6      562.86      564.07     12.10 o 
   6  10   6       20.48       19.02      5.11 o 
   7  10   6        1.54       16.16      3.90 o 
   8  10   6       42.56       33.27      6.38 o 
   9  10   6       47.27       32.97      6.89 o 
  10  10   6       23.99       18.77      5.05 o 
 -10  11   6      173.06      201.75     16.22 o 
  -9  11   6      218.88      177.75     21.45 o 
  -8  11   6       18.81       21.77      4.85 o 
  -7  11   6       17.87       26.05      6.45 o 
  -6  11   6       60.61       54.43      7.48 o 
  -5  11   6       37.57       23.69      4.30 o 
  -4  11   6       31.45       35.15      7.18 o 
  -3  11   6       31.14       27.19      6.03 o 
  -2  11   6      113.57       93.36     13.06 o 
  -1  11   6       20.00       29.80      4.85 o 
   0  11   6       82.19      102.52     16.65 o 
   1  11   6      978.51     1035.21     13.83 o 
   2  11   6      451.74      500.11     13.83 o 
   3  11   6      462.82      515.38     12.41 o 
   4  11   6     1074.25     1029.94     25.75 o 
   5  11   6      455.05      462.47     10.22 o 
   6  11   6      145.62      139.47     21.08 o 
   7  11   6      184.11      174.29     24.06 o 
   8  11   6        1.27        7.89      5.48 o 
   9  11   6        6.10       14.41      5.34 o 
  10  11   6        3.48       15.78      5.51 o 
  11  11   6       12.04       11.47      4.69 o 
 -11  12   6       50.79       32.65      7.26 o 
 -10  12   6      235.59      213.28     20.37 o 
  -9  12   6       18.67       16.67      5.14 o 
  -8  12   6       37.71       43.75     10.67 o 
  -7  12   6      135.49      123.84     17.08 o 
  -6  12   6        0.34        7.16      3.41 o 
  -5  12   6       48.19       32.72      6.42 o 
  -4  12   6        5.15       14.08      4.29 o 
  -3  12   6        5.15       10.96      4.57 o 
  -2  12   6        6.29       14.15      3.59 o 
  -1  12   6      104.48       77.42     10.86 o 
   0  12   6      137.75       96.48     15.26 o 
   1  12   6      907.88      925.71     25.51 o 
   2  12   6      738.49      690.71     12.61 o 
   3  12   6      245.79      278.25     13.06 o 
   4  12   6      124.15       84.11     10.81 o 
   5  12   6      171.76      122.31     14.49 o 
   6  12   6        7.18        6.98      4.41 o 
   7  12   6        1.96        4.94      5.47 o 
   8  12   6      172.06      175.25     26.33 o 
   9  12   6        0.35       19.32      6.44 o 
  10  12   6        8.39       17.27      6.02 o 
  11  12   6        0.37       13.40      6.84 o 
  12  12   6      281.14      313.58     23.34 o 
 -11  13   6       72.74       58.17     20.22 o 
 -10  13   6       27.47       18.82      5.05 o 
  -9  13   6      352.30      374.77     16.33 o 
  -8  13   6       21.31       21.19      6.19 o 
  -7  13   6        0.14        8.50      5.91 o 
  -6  13   6       26.17       20.17      6.43 o 
  -5  13   6        1.76        5.81      4.26 o 
  -4  13   6       83.83       76.09      9.72 o 
  -3  13   6      336.60      326.05     13.48 o 
  -2  13   6      271.46      239.09     14.69 o 
  -1  13   6       81.64       85.34     12.98 o 
   0  13   6      352.39      351.37     20.77 o 
   1  13   6      180.52      143.45     19.47 o 
   2  13   6        0.08        8.57      4.48 o 
   3  13   6      594.53      496.00     11.31 o 
   4  13   6        1.83        8.54      3.82 o 
   5  13   6        1.33        7.47      4.00 o 
   6  13   6       28.78       27.46      6.62 o 
   7  13   6       81.25       66.26     11.17 o 
   8  13   6       65.97       77.69     16.21 o 
   9  13   6        3.47        8.53      7.11 o 
  10  13   6        3.05        9.58      6.39 o 
  11  13   6       65.35       36.40      7.63 o 
  -9  14   6       10.83       15.35      5.37 o 
  -8  14   6       28.12       30.17      7.58 o 
  -7  14   6      144.96      179.59     19.15 o 
  -6  14   6       46.26       48.45      8.94 o 
  -5  14   6       11.73       15.26      4.73 o 
  -4  14   6        0.89        9.90      3.49 o 
  -3  14   6        5.00       10.37      4.37 o 
  -2  14   6       77.54       62.92      9.75 o 
  -1  14   6      288.77      311.96     12.54 o 
   0  14   6       29.11       29.72      5.98 o 
   1  14   6        2.86        5.97      4.71 o 
   2  14   6      548.24      456.17     16.87 o 
   3  14   6      919.59      827.43     18.49 o 
   4  14   6      263.37      278.67     25.55 o 
   5  14   6        1.57       13.38      3.96 o 
   6  14   6       65.59       41.96      9.06 o 
   7  14   6      244.85      337.42     19.42 o 
   8  14   6       26.34       35.93      8.47 o 
   9  14   6        0.25        8.91      4.64 o 
  -8  15   6       28.78       30.04      8.16 o 
  -7  15   6        6.28       12.24      5.78 o 
  -6  15   6       10.75       17.06      6.31 o 
  -5  15   6        1.13        6.63      4.55 o 
  -4  15   6       83.03       62.15     11.37 o 
  -3  15   6      105.97       83.77     13.19 o 
  -2  15   6       22.64       25.69      6.71 o 
  -1  15   6      355.57      345.95     16.19 o 
   0  15   6       11.72        8.56      5.38 o 
   1  15   6        2.90        9.26      4.80 o 
   2  15   6      183.40      112.49     16.09 o 
   3  15   6       98.90      104.98     22.87 o 
   4  15   6       59.08       30.85      6.90 o 
   5  15   6       28.52       24.21      7.75 o 
   6  15   6      207.07      226.36     21.56 o 
   7  15   6       62.16       71.12     15.37 o 
   8  15   6        8.30        9.82      4.46 o 
  -5  16   6      506.39      555.57     16.05 o 
  -4  16   6      118.74       82.86     14.19 o 
  -3  16   6      182.28      243.29     28.18 o 
  -2  16   6        0.62       13.95      6.63 o 
  -1  16   6        8.80       15.73      6.13 o 
   0  16   6        0.66        7.46      4.80 o 
   1  16   6        1.13        7.08      4.55 o 
   2  16   6       77.06       40.95      9.40 o 
   3  16   6        9.21       10.17      3.85 o 
   4  16   6       82.36       48.10     11.69 o 
   5  16   6       50.90       35.15      8.57 o 
  -1  17   6       25.12       23.23      8.19 o 
   0  17   6       37.99       41.33      9.06 o 
   1  17   6       27.73       19.28      8.19 o 
   0   0   7      208.61      305.65     14.48 o 
   0   1   7        4.69        9.77      2.70 o 
   1   1   7        0.47        8.41      2.51 o 
  -1   2   7       42.37       38.08      3.36 o 
   0   2   7     1379.42     1420.08     17.63 o 
   1   2   7       13.83        8.52      2.35 o 
   2   2   7      779.99      760.67     14.07 o 
  -2   3   7      208.61      193.48      8.54 o 
  -1   3   7       20.31       30.30      3.63 o 
   0   3   7      240.47      250.14      5.85 o 
   1   3   7      380.90      454.13      9.84 o 
   2   3   7     2108.27     2278.61     19.59 o 
   3   3   7     1110.96     1112.49     11.57 o 
  -3   4   7      191.35      189.04      7.29 o 
  -2   4   7        0.28        7.95      2.72 o 
  -1   4   7       36.45       40.20      5.13 o 
   0   4   7      620.07      668.04     12.84 o 
   1   4   7      164.34      214.76      7.35 o 
   2   4   7      637.83      681.18      9.80 o 
   3   4   7      893.14      845.59     14.01 o 
   4   4   7      688.65      628.93      9.48 o 
  -4   5   7       23.67       29.94      4.34 o 
  -3   5   7       69.91       60.47      6.83 o 
  -2   5   7      648.64      697.42     10.18 o 
  -1   5   7       35.89       29.46      4.07 o 
   0   5   7      117.19      116.56     11.74 o 
   1   5   7      766.32      750.20     14.85 o 
   2   5   7      211.31      201.00      9.43 o 
   3   5   7        7.38        9.48      3.43 o 
   4   5   7      483.07      462.39     11.06 o 
   5   5   7        8.92       10.91      3.26 o 
  -5   6   7     3771.44     4080.45     51.86 o 
  -4   6   7      842.44      868.19     13.55 o 
  -3   6   7     3367.99     3474.94     26.90 o 
  -2   6   7     1626.18     1586.20     20.36 o 
  -1   6   7      111.34      114.70      7.67 o 
   0   6   7      550.55      563.29     10.49 o 
   1   6   7     2942.85     3076.98     32.75 o 
   2   6   7      822.97      871.12     12.87 o 
   3   6   7      687.26      733.08      9.91 o 
   4   6   7     2297.32     2315.74     17.75 o 
   5   6   7       48.29       39.00      6.63 o 
   6   6   7      172.56      193.92     13.94 o 
  -6   7   7      342.34      373.12     13.77 o 
  -5   7   7      647.31      644.45     22.15 o 
  -4   7   7      417.57      437.30      9.60 o 
  -3   7   7       69.68       53.38      8.31 o 
  -2   7   7       29.57       31.89      4.31 o 
  -1   7   7      684.00      786.05     14.85 o 
   0   7   7       99.86      102.90      9.36 o 
   1   7   7      378.52      357.62      8.60 o 
   2   7   7      979.66      929.87     17.41 o 
   3   7   7     1004.34      999.66     11.59 o 
   4   7   7      440.13      470.54     14.37 o 
   5   7   7       81.18       94.28      7.66 o 
   6   7   7       13.96       13.17      6.35 o 
   7   7   7      549.26      509.40     11.68 o 
  -7   8   7       24.33       27.78      7.74 o 
  -6   8   7      175.96      171.64     21.95 o 
  -5   8   7       26.51       23.13      7.03 o 
  -4   8   7     1260.02     1275.34     20.39 o 
  -3   8   7       63.78       56.78      9.01 o 
  -2   8   7       64.56       59.68      7.79 o 
  -1   8   7      740.71      811.00     20.54 o 
   0   8   7        9.07       14.33      4.05 o 
   1   8   7      953.20      903.57     12.29 o 
   2   8   7      250.78      163.64     10.98 o 
   3   8   7       59.87       64.88      6.66 o 
   4   8   7       23.52       11.44      3.81 o 
   5   8   7     1234.40     1247.76     19.81 o 
   6   8   7       97.35       92.37     13.08 o 
   7   8   7        0.16        4.50      4.86 o 
   8   8   7      718.08      736.60     30.13 o 
  -8   9   7       27.22       25.79      6.53 o 
  -7   9   7      803.49      820.84     19.17 o 
  -6   9   7      126.02      112.77     13.17 o 
  -5   9   7     1026.46     1045.06     21.73 o 
  -4   9   7      628.84      685.94     23.63 o 
  -3   9   7     1406.45     1386.76     24.16 o 
  -2   9   7      478.27      447.27      9.98 o 
  -1   9   7        0.36        5.74      2.91 o 
   0   9   7      398.02      406.52      9.09 o 
   1   9   7       69.14       41.79      7.39 o 
   2   9   7      299.04      362.65     14.35 o 
   3   9   7       29.08       24.35      5.97 o 
   4   9   7        6.64       13.25      3.66 o 
   5   9   7       20.36       16.57      6.02 o 
   6   9   7      159.27      161.46     15.95 o 
   7   9   7      226.03      278.25     15.94 o 
   8   9   7       10.28        8.41      4.09 o 
   9   9   7       64.69       59.92      9.10 o 
  -9  10   7       33.13       28.31      5.52 o 
  -8  10   7      116.33       77.60     12.76 o 
  -7  10   7       38.48       40.63      8.20 o 
  -6  10   7      495.92      565.94     17.50 o 
  -5  10   7       40.20       29.68      5.05 o 
  -4  10   7       28.94       27.20      5.46 o 
  -3  10   7        7.70       13.19      4.04 o 
  -2  10   7       27.98       30.31      6.25 o 
  -1  10   7       12.30       15.39      4.52 o 
   0  10   7       98.82       85.10     11.65 o 
   1  10   7      912.98      894.98     18.00 o 
   2  10   7       27.81       29.59      5.73 o 
   3  10   7       27.02       27.37      8.06 o 
   4  10   7       83.77       94.39     12.07 o 
   5  10   7        0.31       12.74      3.26 o 
   6  10   7      107.82       82.55     12.83 o 
   7  10   7        1.28        6.52      5.64 o 
   8  10   7        3.00       14.51      5.04 o 
   9  10   7        0.21        5.55      3.92 o 
  10  10   7       18.40       23.40      9.29 o 
 -10  11   7      121.72      129.98     24.83 o 
  -9  11   7        2.21       12.04      5.16 o 
  -8  11   7       69.11       68.40     12.54 o 
  -7  11   7       74.43       72.55     12.07 o 
  -6  11   7        2.81       12.51      5.21 o 
  -5  11   7       85.34      103.60     14.35 o 
  -4  11   7        2.12        8.72      4.35 o 
  -3  11   7      288.59      308.65     10.46 o 
  -2  11   7       63.99       49.28      9.03 o 
  -1  11   7      342.31      385.44     17.76 o 
   0  11   7      203.16      207.90     15.77 o 
   1  11   7      744.47      743.19     21.26 o 
   2  11   7      306.07      316.06     20.02 o 
   3  11   7        6.48        4.28      4.17 o 
   4  11   7       21.38       36.28      6.35 o 
   5  11   7       46.52       44.36      8.46 o 
   6  11   7      151.90      116.07     21.53 o 
   7  11   7      117.38       76.05     15.06 o 
   8  11   7       32.19       33.74      7.45 o 
   9  11   7      383.49      425.00     25.19 o 
  10  11   7       97.14      105.58     16.47 o 
  11  11   7      104.43       86.25     17.25 o 
 -10  12   7       35.72       30.78      9.54 o 
  -9  12   7       14.99       21.01      6.82 o 
  -8  12   7       67.02       50.37      8.84 o 
  -7  12   7       16.13       18.17      6.02 o 
  -6  12   7        0.94       13.46      4.25 o 
  -5  12   7        2.14        4.79      5.17 o 
  -4  12   7       24.38       21.80      4.95 o 
  -3  12   7      209.22      160.90     23.60 o 
  -2  12   7      243.65      250.20     13.80 o 
  -1  12   7      320.44      322.67     17.99 o 
   0  12   7      476.69      468.19     11.02 o 
   1  12   7       36.53       43.96      6.93 o 
   2  12   7       46.53       35.39      8.05 o 
   3  12   7      163.06      113.74     15.57 o 
   4  12   7      245.32      235.49     14.95 o 
   5  12   7      121.32       88.95     16.24 o 
   6  12   7       49.97       34.76      7.94 o 
   7  12   7       83.10       53.34     12.97 o 
   8  12   7       37.86       34.45     10.66 o 
   9  12   7      707.92      873.76     17.96 o 
  10  12   7        1.09       14.11      5.41 o 
  -9  13   7       78.22       78.81     13.35 o 
  -8  13   7        7.52        9.07      4.36 o 
  -7  13   7       62.39       48.90      9.67 o 
  -6  13   7        0.84        9.52      4.18 o 
  -5  13   7       27.55       36.15      6.63 o 
  -4  13   7       47.45       63.14     10.34 o 
  -3  13   7        5.31        6.11      3.98 o 
  -2  13   7        2.05       10.57      4.75 o 
  -1  13   7        7.24       10.19      3.83 o 
   0  13   7       49.78       44.92      8.71 o 
   1  13   7      131.27      105.19     16.92 o 
   2  13   7        5.75       18.83      5.34 o 
   3  13   7      530.06      508.03     16.03 o 
   4  13   7       68.95       43.10     11.02 o 
   5  13   7       76.13       62.56     12.96 o 
   6  13   7        9.54       15.65      6.48 o 
   7  13   7      110.09       90.54     16.79 o 
   8  13   7      133.66      188.09     21.43 o 
   9  13   7      222.46      240.66     25.78 o 
  -7  14   7        4.34       13.59      6.27 o 
  -6  14   7      569.03      648.26     14.48 o 
  -5  14   7      357.87      399.57     19.73 o 
  -4  14   7       27.18       20.36      6.72 o 
  -3  14   7       17.39       21.15      4.24 o 
  -2  14   7       95.30       90.72     14.36 o 
  -1  14   7       56.33       43.38      8.08 o 
   0  14   7        0.72        6.82      2.96 o 
   1  14   7       60.78       45.69     10.27 o 
   2  14   7       23.90       24.24      7.26 o 
   3  14   7      174.45      122.54     20.01 o 
   4  14   7      302.69      322.76     22.31 o 
   5  14   7       72.41       59.05     13.38 o 
   6  14   7        0.07        9.41      5.43 o 
   7  14   7       12.93       17.92      6.09 o 
  -5  15   7       70.29       52.57     12.41 o 
  -4  15   7       88.16       71.62     14.19 o 
  -3  15   7      143.80      130.05     13.65 o 
  -2  15   7        2.56       12.17      4.30 o 
  -1  15   7      140.43       88.27     17.80 o 
   0  15   7       98.91       61.75     13.62 o 
   1  15   7       54.20       50.64      8.34 o 
   2  15   7      156.34       94.12     19.66 o 
   3  15   7      939.84      940.99     21.73 o 
   4  15   7       69.57       85.53     16.33 o 
   5  15   7        1.37        2.62      8.25 o 
   0   0   8     1485.38     1495.25     61.57 o 
   0   1   8       90.25      124.93      9.74 o 
   1   1   8      490.83      502.73      8.01 o 
  -1   2   8       48.35       35.27      4.62 o 
   0   2   8      120.86      121.20      8.76 o 
   1   2   8      111.43      101.84      7.32 o 
   2   2   8        3.36        2.57      3.67 o 
  -2   3   8      259.39      291.54      9.90 o 
  -1   3   8        4.43        7.34      2.16 o 
   0   3   8      215.06      220.84     11.05 o 
   1   3   8      265.22      280.57      8.65 o 
   2   3   8       36.16       45.75      6.39 o 
   3   3   8        0.26        5.67      3.24 o 
  -3   4   8        8.16        8.04      2.82 o 
  -2   4   8        2.69        3.03      3.46 o 
  -1   4   8      489.01      515.80      9.74 o 
   0   4   8       58.82       48.43      6.73 o 
   1   4   8      996.07     1035.74     17.57 o 
   2   4   8       27.52       29.50      5.45 o 
   3   4   8      437.73      489.20     11.77 o 
   4   4   8      456.16      450.17     13.39 o 
  -4   5   8      207.91      232.29      8.42 o 
  -3   5   8       43.17       40.12      6.26 o 
  -2   5   8      590.02      598.53     10.75 o 
  -1   5   8      863.34      970.61     14.45 o 
   0   5   8       43.73       49.89      6.25 o 
   1   5   8      959.74      905.31     18.71 o 
   2   5   8      174.88      165.72      9.81 o 
   3   5   8       72.56       66.96      6.39 o 
   4   5   8      413.44      458.86     15.18 o 
   5   5   8      188.91      191.12      9.55 o 
  -5   6   8      330.53      374.33     13.62 o 
  -4   6   8      799.52      823.79     15.98 o 
  -3   6   8       26.33       20.36      5.14 o 
  -2   6   8       70.20       77.08      7.99 o 
  -1   6   8     2676.42     2645.11     20.44 o 
   0   6   8       19.53       25.73      4.17 o 
   1   6   8     2061.75     2319.66     20.98 o 
   2   6   8      450.76      489.80     12.76 o 
   3   6   8       64.01       55.71      7.01 o 
   4   6   8      248.16      246.47      9.20 o 
   5   6   8        0.03        1.94      4.13 o 
   6   6   8      141.80      156.45     18.10 o 
  -6   7   8      317.77      329.95     13.68 o 
  -5   7   8      163.32      211.56     21.98 o 
  -4   7   8        0.25        5.04      4.66 o 
  -3   7   8      399.19      385.40     15.27 o 
  -2   7   8      116.27      146.96     12.66 o 
  -1   7   8      998.13     1037.80     14.15 o 
   0   7   8      194.68      164.39     18.42 o 
   1   7   8      196.29      252.14     11.70 o 
   2   7   8     5257.61     5473.06     27.27 o 
   3   7   8      490.42      496.10     10.06 o 
   4   7   8        0.21        5.56      3.43 o 
   5   7   8        6.92       12.64      5.26 o 
   6   7   8        3.14        6.60      4.14 o 
   7   7   8        7.32        9.82      5.18 o 
  -7   8   8       14.37       24.00      6.87 o 
  -6   8   8       70.98       67.44      8.46 o 
  -5   8   8       32.06       31.78      6.91 o 
  -4   8   8        0.37       10.24      4.80 o 
  -3   8   8       82.22      100.08     12.10 o 
  -2   8   8       69.22       77.77     11.91 o 
  -1   8   8        9.84       13.17      3.86 o 
   0   8   8      559.60      563.83     12.77 o 
   1   8   8     1383.88     1362.09     16.20 o 
   2   8   8       29.09       18.54      5.78 o 
   3   8   8      603.20      625.76     13.14 o 
   4   8   8      138.71      116.03     15.55 o 
   5   8   8      175.72      168.29     19.52 o 
   6   8   8       68.91       63.24     12.06 o 
   7   8   8      230.68      258.42     18.68 o 
   8   8   8       27.74       20.37      6.00 o 
  -8   9   8       35.74       33.00      7.39 o 
  -7   9   8       81.88       66.45      9.90 o 
  -6   9   8       15.31       25.59      5.14 o 
  -5   9   8        0.99        7.27      4.78 o 
  -4   9   8       56.26       41.64      7.70 o 
  -3   9   8      107.19       88.76     12.07 o 
  -2   9   8      150.81      149.78     18.35 o 
  -1   9   8        1.69        9.52      3.54 o 
   0   9   8       10.63       16.09      4.29 o 
   1   9   8      511.30      461.60     10.61 o 
   2   9   8      247.47      292.31     11.93 o 
   3   9   8        0.10        4.61      4.94 o 
   4   9   8      132.59      105.83     16.42 o 
   5   9   8        5.62       12.19      5.49 o 
   6   9   8        1.34       16.61      4.64 o 
   7   9   8        0.18       11.68      5.52 o 
   8   9   8       19.44       19.19      5.40 o 
   9   9   8       11.17       15.59      6.52 o 
  -9  10   8       50.51       50.52     10.19 o 
  -8  10   8       21.35       21.40      6.85 o 
  -7  10   8       19.66       29.64      7.63 o 
  -6  10   8       24.42       30.07      5.68 o 
  -5  10   8        7.01       19.06      5.30 o 
  -4  10   8      172.50      161.58     23.38 o 
  -3  10   8      267.63      275.50     18.49 o 
  -2  10   8       17.09       17.23      6.16 o 
  -1  10   8      134.91      126.00     13.24 o 
   0  10   8       94.26       87.38     13.62 o 
   1  10   8       58.08       72.64     12.33 o 
   2  10   8       38.24       34.30      6.08 o 
   3  10   8       11.77        9.74      3.89 o 
   4  10   8      124.03       86.40     15.75 o 
   5  10   8        0.51        4.50      4.82 o 
   6  10   8      145.28      142.93     21.03 o 
   7  10   8      644.11      748.37     20.48 o 
   8  10   8       59.17       37.11      8.99 o 
   9  10   8       22.41       24.31      6.63 o 
  10  10   8      630.41      701.82     21.55 o 
  -9  11   8        5.16       13.05      4.96 o 
  -8  11   8        1.71       15.17      5.21 o 
  -7  11   8        5.99        5.06      4.18 o 
  -6  11   8      187.48      253.89     27.01 o 
  -5  11   8        0.09        1.77      6.09 o 
  -4  11   8        2.36       13.43      5.17 o 
  -3  11   8       85.15       66.39     12.97 o 
  -2  11   8        0.83        6.42      4.67 o 
  -1  11   8       36.75       45.44      7.32 o 
   0  11   8        5.85       10.57      3.84 o 
   1  11   8       69.34       65.88      9.18 o 
   2  11   8      587.21      616.56     16.58 o 
   3  11   8        0.10        9.49      3.38 o 
   4  11   8        8.60       12.22      4.19 o 
   5  11   8       11.78       16.91      6.91 o 
   6  11   8      108.71      109.85     18.45 o 
   7  11   8       21.07       28.38      6.85 o 
   8  11   8       44.61       43.46      9.18 o 
   9  11   8       56.16       54.83     11.05 o 
  -8  12   8       16.86       24.66      6.41 o 
  -7  12   8        3.08       10.41      5.13 o 
  -6  12   8      144.18      114.06     22.41 o 
  -5  12   8        7.80       13.54      6.55 o 
  -4  12   8      236.59      224.13     23.38 o 
  -3  12   8      569.17      638.94     22.92 o 
  -2  12   8      118.43       86.16     16.84 o 
  -1  12   8       57.69       36.85      7.09 o 
   0  12   8        2.66       12.67      4.47 o 
   1  12   8       29.61       29.04      7.45 o 
   2  12   8        1.00        8.49      4.15 o 
   3  12   8        0.50       10.77      6.04 o 
   4  12   8       76.96       32.28     13.21 o 
   5  12   8      106.91       62.07     11.70 o 
   6  12   8        4.42        3.13      5.44 o 
   7  12   8        5.68        9.11      5.02 o 
   8  12   8      623.32      648.23     21.17 o 
  -6  13   8        0.29        9.33      4.85 o 
  -5  13   8      305.92      291.38     19.62 o 
  -4  13   8       36.34       56.17     10.43 o 
  -3  13   8       95.30      123.68     14.96 o 
  -2  13   8        1.23       11.37      4.83 o 
  -1  13   8        0.05       10.57      5.27 o 
   0  13   8       38.26       31.24      7.90 o 
   1  13   8        0.06        8.28      4.06 o 
   2  13   8       62.85       52.46     10.42 o 
   3  13   8        2.64       17.38      5.28 o 
   4  13   8       37.50       24.82      7.08 o 
   5  13   8        6.61        7.28      6.25 o 
   6  13   8      367.92      443.80     15.40 o 
  -3  14   8       54.28       39.37      8.40 o 
  -2  14   8       64.52       51.92     13.18 o 
  -1  14   8      125.13      104.03     20.05 o 
   0  14   8        5.18       10.60      5.78 o 
   1  14   8       24.92       16.46      6.25 o 
   2  14   8        2.63       15.51      6.64 o 
   3  14   8      101.43       72.40     17.26 o 
   0   0   9     2453.35     2706.63    135.80 o 
   0   1   9      195.08      185.48     11.18 o 
   1   1   9      373.08      404.32     11.45 o 
  -1   2   9       45.89       35.63      5.99 o 
   0   2   9       48.60       40.81      6.42 o 
   1   2   9       27.87       20.01      5.31 o 
   2   2   9       22.92       21.30      4.26 o 
  -2   3   9       41.27       46.70      6.48 o 
  -1   3   9       80.08       50.40      8.12 o 
   0   3   9      170.58      196.85     13.75 o 
   1   3   9      190.61      163.47      9.59 o 
   2   3   9      182.23      207.38     14.00 o 
   3   3   9       30.37       32.32      6.37 o 
  -3   4   9      100.39       78.60      9.74 o 
  -2   4   9      173.96      206.04     10.99 o 
  -1   4   9        7.70       11.61      3.69 o 
   0   4   9      223.65      211.81     12.77 o 
   1   4   9        2.23        9.79      3.87 o 
   2   4   9      577.17      597.04     11.82 o 
   3   4   9       99.93       96.94     12.33 o 
   4   4   9       10.69       10.19      3.32 o 
  -4   5   9      628.82      630.76     16.83 o 
  -3   5   9        4.21        6.85      4.42 o 
  -2   5   9       11.88       15.03      2.77 o 
  -1   5   9      595.10      665.51     16.10 o 
   0   5   9      834.83      922.50     14.43 o 
   1   5   9     4740.40     4976.91     57.12 o 
   2   5   9        0.02        6.82      4.61 o 
   3   5   9      803.23      893.19     14.83 o 
   4   5   9      903.89     1007.63     17.95 o 
   5   5   9       98.03       90.27     11.98 o 
  -5   6   9      294.02      336.42     23.88 o 
  -4   6   9       97.78      113.42     14.08 o 
  -3   6   9      907.68      944.01     19.77 o 
  -2   6   9        1.53        2.44      4.16 o 
  -1   6   9       11.46       10.40      4.31 o 
   0   6   9       11.06       11.35      3.58 o 
   1   6   9       29.89       27.32      5.43 o 
   2   6   9      424.40      446.71     13.30 o 
   3   6   9        2.35        4.72      3.88 o 
   4   6   9       82.49       69.59      9.20 o 
   5   6   9      622.54      648.87     17.07 o 
   6   6   9      191.89      162.17     22.10 o 
  -6   7   9       85.01       75.87     10.76 o 
  -5   7   9        1.80       10.42      3.27 o 
  -4   7   9       67.75       57.01     10.36 o 
  -3   7   9       57.94       45.92      7.64 o 
  -2   7   9     1071.66     1252.09     31.09 o 
  -1   7   9     1781.68     1892.37     37.78 o 
   0   7   9       50.44       32.29      5.57 o 
   1   7   9      527.38      528.47     10.32 o 
   2   7   9        8.22       13.43      3.52 o 
   3   7   9     1082.81     1117.99     25.37 o 
   4   7   9       89.13       81.26     15.28 o 
   5   7   9        0.97        8.04      5.31 o 
   6   7   9        0.95       11.72      4.75 o 
   7   7   9       10.97       14.09      5.40 o 
  -7   8   9       52.17       36.48      9.59 o 
  -6   8   9       19.89       18.66      5.56 o 
  -5   8   9       17.08       19.51      5.86 o 
  -4   8   9        2.19        9.51      5.33 o 
  -3   8   9       29.95       24.15      7.58 o 
  -2   8   9      323.64      357.88     20.32 o 
  -1   8   9        6.10        5.84      4.69 o 
   0   8   9      625.58      600.99     16.73 o 
   1   8   9        9.98       16.12      4.60 o 
   2   8   9       79.37       68.95     11.48 o 
   3   8   9      320.64      407.37     22.70 o 
   4   8   9       45.44       40.08      7.67 o 
   5   8   9      278.03      269.35     14.90 o 
   6   8   9       18.18       25.59      8.24 o 
   7   8   9       36.85       36.80      9.41 o 
   8   8   9       26.72       25.16      7.33 o 
  -8   9   9      311.99      356.10     14.45 o 
  -7   9   9       28.48       37.36      9.58 o 
  -6   9   9      141.54      143.08     24.61 o 
  -5   9   9      137.01      146.36     22.76 o 
  -4   9   9       30.88       23.29      6.46 o 
  -3   9   9       16.73       21.01      5.88 o 
  -2   9   9      982.41     1134.18     17.39 o 
  -1   9   9       23.76       18.38      6.84 o 
   0   9   9      155.52      137.86     20.71 o 
   1   9   9       38.48       31.36      9.15 o 
   2   9   9        6.94       13.10      4.28 o 
   3   9   9       37.23       33.81      8.96 o 
   4   9   9       34.68       30.83      8.87 o 
   5   9   9       84.04       69.96     13.46 o 
   6   9   9       48.62       45.67      9.70 o 
   7   9   9       85.92       65.40     16.23 o 
   8   9   9      285.67      282.30     18.77 o 
   9   9   9      324.96      398.10     30.65 o 
  -7  10   9        2.58       15.76      4.85 o 
  -6  10   9        1.20        5.15      4.63 o 
  -5  10   9       44.43       53.34     12.46 o 
  -4  10   9        0.20        8.35      4.41 o 
  -3  10   9       72.10       56.94     10.94 o 
  -2  10   9       14.44       16.98      4.31 o 
  -1  10   9       43.10       30.25      7.57 o 
   0  10   9       30.75       21.66      6.39 o 
   1  10   9        2.77        7.88      4.26 o 
   2  10   9       62.08       53.37      9.97 o 
   3  10   9       30.25       20.17      5.09 o 
   4  10   9        0.07       10.38      4.54 o 
   5  10   9       26.75       31.30      7.98 o 
   6  10   9      168.40      155.11     19.77 o 
   7  10   9       98.29       98.85     25.96 o 
  -6  11   9       20.29       16.63      5.86 o 
  -5  11   9       53.44       44.52     10.69 o 
  -4  11   9        0.24        9.94      6.63 o 
  -3  11   9       52.16       30.81      8.30 o 
  -2  11   9      199.66      224.00     19.78 o 
  -1  11   9       30.81       23.96      8.29 o 
   0  11   9       10.61       15.54      5.91 o 
   1  11   9       10.03       11.07      5.18 o 
   2  11   9      287.49      322.35     28.43 o 
   3  11   9       17.16       20.74      6.17 o 
   4  11   9       33.98       20.11      6.30 o 
   5  11   9       11.32       12.28      3.81 o 
   6  11   9       16.56       23.56      7.11 o 
  -4  12   9      124.49       97.76     20.71 o 
  -3  12   9       66.05       55.79     11.97 o 
  -2  12   9       10.89       16.72      5.19 o 
  -1  12   9      124.93      143.65     27.34 o 
   0  12   9        6.76       11.87      6.04 o 
   1  12   9       38.02       15.34      6.40 o 
   2  12   9       23.37       21.78      6.11 o 
   3  12   9        0.79       11.24      5.94 o 
   4  12   9        2.68        6.74      5.08 o 
   0   0  10     2201.29     2222.83     41.41 o 
   0   1  10        0.19        5.12      3.29 o 
   1   1  10       61.17       37.72      6.63 o 
  -1   2  10       43.85       22.67      5.39 o 
   0   2  10       79.94       67.14     10.23 o 
   1   2  10      295.98      258.23     13.69 o 
   2   2  10      175.77      187.60     22.76 o 
  -2   3  10      129.07      194.32     21.69 o 
  -1   3  10        3.77        3.37      4.72 o 
   0   3  10       76.51       71.69     10.09 o 
   1   3  10      391.78      390.13      9.55 o 
   2   3  10      197.54      207.37     11.65 o 
   3   3  10      150.13      165.37     12.50 o 
  -3   4  10       37.48       28.10      5.86 o 
  -2   4  10       55.36       38.04      5.59 o 
  -1   4  10        0.07        6.67      3.93 o 
   0   4  10      292.60      287.78     16.11 o 
   1   4  10      822.81      969.79     19.18 o 
   2   4  10      166.27      112.71     13.92 o 
   3   4  10       52.21       44.42      8.17 o 
   4   4  10      102.42       91.33     13.99 o 
  -4   5  10      124.34       83.28     12.96 o 
  -3   5  10      206.62      194.63     16.04 o 
  -2   5  10      130.96       93.06     14.19 o 
  -1   5  10       39.42       35.27      7.15 o 
   0   5  10      154.12      182.12     23.44 o 
   1   5  10       24.03       22.90      6.98 o 
   2   5  10        7.50       19.11      5.02 o 
   3   5  10      205.25      207.63     15.91 o 
   4   5  10      576.57      582.72     14.22 o 
   5   5  10     1004.87     1072.47     29.92 o 
  -5   6  10     1268.99     1464.12     54.75 o 
  -4   6  10        0.07        8.59      3.96 o 
  -3   6  10       48.48       26.29      5.56 o 
  -2   6  10       51.66       41.97     11.31 o 
  -1   6  10      178.59      227.67     11.96 o 
   0   6  10       10.01        9.75      3.50 o 
   1   6  10      125.08      104.90     20.94 o 
   2   6  10       84.01       54.66     10.21 o 
   3   6  10        9.38        8.69      4.12 o 
   4   6  10       35.70       32.85      8.18 o 
   5   6  10        0.42        9.81      5.33 o 
   6   6  10        0.45        5.58      5.63 o 
  -6   7  10      148.62       90.72     16.10 o 
  -5   7  10      558.82      540.10     19.65 o 
  -4   7  10      586.28      632.88     22.24 o 
  -3   7  10      445.56      461.17     16.58 o 
  -2   7  10       29.03       17.31      6.12 o 
  -1   7  10      132.89      130.32     19.80 o 
   0   7  10        5.55        1.84      5.38 o 
   1   7  10       76.14       61.48     14.86 o 
   2   7  10        0.03        6.92      4.57 o 
   3   7  10      118.47       92.21     14.70 o 
   4   7  10      271.57      214.63     25.00 o 
   5   7  10      133.07       97.52     21.24 o 
   6   7  10       14.76       16.88      7.47 o 
   7   7  10       29.48       24.39      7.39 o 
  -6   8  10      228.02      274.37     27.58 o 
  -5   8  10        5.20       14.03      5.70 o 
  -4   8  10      620.71      720.81     30.55 o 
  -3   8  10      260.43      192.08     18.08 o 
  -2   8  10      289.01      249.60     30.43 o 
  -1   8  10      652.47      745.74     32.76 o 
   0   8  10      224.83      224.12     23.04 o 
   1   8  10       12.15        9.62      5.87 o 
   2   8  10       11.35       17.16      6.32 o 
   3   8  10       12.11        9.68      4.10 o 
   4   8  10        3.42       15.79      5.94 o 
   5   8  10       35.18       25.69      8.16 o 
   6   8  10       12.69       23.84      6.00 o 
  -5   9  10      660.45      733.48     15.37 o 
  -4   9  10        5.51       12.60      4.32 o 
  -3   9  10        0.04       10.26      6.10 o 
  -2   9  10        4.09        9.34      5.37 o 
  -1   9  10       62.66       35.49      8.81 o 
   0   9  10        9.23       15.19      6.56 o 
   1   9  10       68.86       51.75     12.19 o 
   2   9  10       70.22       49.74     10.66 o 
   3   9  10       99.04       73.32     18.24 o 
   4   9  10      233.99      267.08     14.38 o 
   5   9  10       16.62        9.01      5.29 o 
  -2  10  10        0.30       -0.68      4.99 o 
  -1  10  10      125.49      122.12     28.74 o 
   0  10  10      143.35      125.87     31.04 o 
   1  10  10        7.52       14.09      8.05 o 
   2  10  10        0.53       10.76      8.55 o 
   0   0  11     2522.13     2469.42     54.23 o 
   0   1  11        5.73       11.78      5.80 o 
   1   1  11      478.10      522.82     18.19 o 
  -1   2  11       48.19       43.48      8.32 o 
   0   2  11        0.90        9.00      4.62 o 
   1   2  11       28.83       33.62      6.24 o 
   2   2  11        2.50        8.02      3.51 o 
  -2   3  11        8.11       20.41      5.65 o 
  -1   3  11       29.86       21.55      7.49 o 
   0   3  11       80.67       70.95     13.57 o 
   1   3  11      136.28      100.13     17.48 o 
   2   3  11       11.41       14.97      5.52 o 
   3   3  11        3.42       15.10      5.46 o 
  -3   4  11       27.44       20.53      7.21 o 
  -2   4  11       48.14       35.21      7.45 o 
  -1   4  11      104.22       75.37     14.93 o 
   0   4  11       60.40       67.30     12.93 o 
   1   4  11        4.35       10.86      4.24 o 
   2   4  11       53.41       40.79     11.10 o 
   3   4  11       91.21       55.93     11.20 o 
   4   4  11       15.05       11.04      4.75 o 
  -4   5  11       36.59       35.39      9.52 o 
  -3   5  11        0.00       11.34      4.89 o 
  -2   5  11        9.33       14.47      4.94 o 
  -1   5  11      224.98      222.02     18.46 o 
   0   5  11      122.19      125.65     26.09 o 
   1   5  11       37.79       33.74      6.72 o 
   2   5  11       13.34       13.95      4.99 o 
   3   5  11        0.85        5.67      5.90 o 
   4   5  11        0.03       11.05      4.70 o 
  -3   6  11      140.73      124.20     24.19 o 
  -2   6  11       94.83       61.13     16.15 o 
  -1   6  11      165.94      216.21     16.21 o 
   0   6  11        2.36       15.56      6.90 o 
   1   6  11       38.74       39.10     12.28 o 
   2   6  11       21.00       10.05      5.92 o 
   3   6  11      131.89      102.57     23.71 o 
                                                 
